# Supplementary material for: Community context and individual factors associated with arrests among young men in a South African township
Source: PLoS One. 2019 Jan 17;14(1):e0209073. doi: 10.1371/journal.pone.0209073 (PMC6336339; doi:10.1371/journal.pone.0209073)
Supplement: S2 File — Data. (XLSX) [file pone.0209073.s002.xlsx]

## Sheet: soccer_arrests_data_plosone
Ever_arrested	Neighbourhood_code	High_or_low_arrest_neighborhood	Age	Education_level	Living_with_parents	Relationship_status	Never_worked	Employed_past_year	Have_children	Drank_alc_last_three_days	Last_two_DAYS_dagga_use	Last_two_DAYS_Tik_use	AUDIT_greater_than_two	RDT_THC	RDT_MET	RDT_ETG	Housing_description	Water_source	Household_toilet	Electricity	Food_Insecurity	Tested_for_HIV_ever	Tested_in_last_6_months_HIV	Self_reported_status_HIV	std_ever	CESD_OVER16	Perceived_stress_level	Hit_girlfriend	Group_violence_involvement	Gang_Member	Number_of_bars
0	10B		18	10	0	1	1	0	0	1	0	0	1				0	0	0	1	1	1	1	0	0	1	1	0	1	0	21
0	10B		18	9	0	1	1	0	0	1	0	0	1	0	0	0	0	0	0	1	0	1	1	0	0	0	0	1	0	1	21
0	10B		18	8	1	1	1	0	1	0	1	0	1				0	1	0	1	0	1	1	0	0	0	1	1	1	0	21
0	10B		18	9	0	1	0	1	0	0	0	0	0				0	0	0	1	1	1	0	0	0	1	3	0	0	0	21
0	10B		18	8	1	1	1	0	0	0	1	0	0				1	0	0	1	1	1	0	2	0	0	0	0	0	0	21
0	10B		19	12	1	1	1	0	0	0	1	0	0				0	0	0	1	1	1	3	0	0	0	0	1	1	1	21
0	10B		19	9	1	1	1	0	0	0	0	0	0	0	0	0	0	0	0	1	0	1	0	0	0	1	0	0	0	0	21
0	10B		19	12	0	1	0	1	0	0	0	0	0	0	1	0	0	0	0	1	1	1	0	0	0	1	1	0	0	0	21
0	10B		19	9	1	1	0	1	0	0	1	0	0				0	0	0	1	0	1	3	0	1	0	3	1	0	0	21
0	10B		19	10	1	0	0	1	0	0	0	0	0	0	0	0	0	0	0	1	1	1	0	2	0	1	3	0	0	0	21
0	10B		20	12	0	1	0	1	1	1	0	0	1	0	0	0	0	0	0	1	0	1	0	0	0	0	0	0	1	1	21
0	10B		21	8	0	0	1	0	0	1	0	0	1	1	0	0	1	1	1	1	0	0			0	0	3	0	0	0	21
0	10B		21	7	0	1	0	1	0	0	0	0	0	0	0	0	0	0	0	1	1	1	0	0	0	0	0	0	1	0	21
0	10B		21	9	0	1	0	1	0	1	0	0	1	0	0	1	0	1	0	1	0	1	0	0	0	0	0	0	1	0	21
0	10B		21	10	0	1	0	1	0	1	1	0	1				0	0	0	1	0	1	0	0	0	0	0	1	1	0	21
0	10B		22	12	0	0	0	0	0	0	0	0	1	0	0	1	0	0	0	1	0	1	0	0	0	0	0	1	1	0	21
0	10B		22	9	0	1	0	1	0	0	1	0	1	1	0	0	0	0	0	1	1	1	1	0	0	0	1	1	1	0	21
0	10B		22	12	0	1	0	1	1	0	0	0	0				0	0	0	1	0	1	6	0	0	1	3	1	0	0	21
0	10B		22	12	0	1	0	1	1	0	0	0	0	0	0	1	0	0	1	1	0	1	1	0	0	0	0	0	1	0	21
0	10B		22	12	1	1	0	1	1	1	0	0	1	0	0	1	0	0	0	1	1	1	1	0	1	1	3	1	0	0	21
0	10B		23	7	0	1	0	1	0	0	0	0	0	0	0	0	0	1	1	1	1	1	2	0	0	1	1	1	0	0	21
0	10B		23	12	0	1	0	1	0	0	0	0	0				0	0	0	1	1	1	0	0	0	0	0	0	1	0	21
0	10B		23	11	0	1	0	1	0	0	1	1	0	1	1	1	0	0	1	1	1	1	3	0	0	1	1	1	0	0	21
0	10B		24	11	0	1	1	0	0	0	0	0	0	0	0	0	0	0	0	1	1	1	0	0	0	0	0	0	0	0	21
0	10B		24	11	1	1	0	1	0	0	0	0	0				0	1	1	1	0	1	1	0	0	0	0	0	1	0	21
0	10B		24	11	0	1	0	1	0	0	0	0	0	1	0	0	0	1	0	1	1	1	0	0	0	0	3	1	1	0	21
0	10B		24	12	1	1	0	1	0	0	0	0	0				0	0	0	1	0	1	0	0	0	1	3	0	1	0	21
0	10B		25	12	0	1	0	1	0	0	0	0	1				0	0	0	1	1	1	0	0	0	1	3	1	1	0	21
0	10B		26	11	0	1	0	1	1	0	0	0	1				0	0	0	1	1	1	0	0	1	0	0	0	0	0	21
0	10B		26	10	0	1	0	1	0	0	0	0	1	0	0	0	0	1	0	1	0	1	1	0	0	0	0	0	1	0	21
0	10B		27	10	0	0	0	1	1	0	0	0	0				0	0	0	1	1	1	0	0	0	1	1	1	0	0	21
0	10B		29	12	1	1	0	1	0	1	0	0	1	0	0	0	0	1	1	1	1	1	0	0	0	0	0	0	0	0	21
1	10B		18	10	1	1	0	1	0	0	1	0	0				0	1	0	1	0	1	1	0	0	0	0	0	1	1	21
1	10B		18	9	1	1	0	1	0	0	1	0	0				0	0	0	1	1	1	0	0	0	0	1	0	1	0	21
1	10B		19	11	1	1	1	0	0	0	1	0	0				1	1	1	1	1	1	0	3	1	0	0	0	0	0	21
1	10B		20	10	1	1	1	0	1	0	0	0	0	0	0	0	0	0	0	1	0	1	1	0	0	0	0	1	0	0	21
1	10B		21	7	0	1	0	1	0	0	0	0	0	1	0	0	0	1	0	1	0	1	1	0	0	1	3	1	0	0	21
1	10B		21	7	0	1	0	1	1	0	1	0	1				0	1	0	1	1	1	0	3	0	0	0	1	1	1	21
1	10B		22	10	1	1	0	1	0	0	0	0	1				0	0	0	1	0	0			0	0	1	0	0	1	21
1	10B		23	9	0	1	1	0	0	0	0	0	0				1	1	1	1	0	0			0	0	0	1	0	0	21
1	10B		23	12	1	1	0	1	1	0	0	0	0	0	0	0	0	1	1	1	1	1	2	0	0	0	0	0	1	0	21
1	10B		24	7	1	1	0	1	1	0	1	1	0	1	1	0	0	1	0	1	1	1	0	0	0	1	3	1	0	1	21
1	10B		24	11	0	1	0	1	1	1	1	0	0				0	1	0	1	0	1	1	0	0	0	0	0	0	0	21
1	10B		24	6	0	1	0	1	0	1	1	1	1	1	1	1	0	0	0	0	1	1	0	1	0	1	3	1	1	0	21
1	10B		25	7	0	1	0	1	0	1	0	0	1	0	0	1	0	1	1	1	0	1	0	2	0	0	1	1	1	0	21
1	10B		26	6	1	1	1	0	1	0	0	0	0	0	0	0	0	0	0	1	0	1	2	0	0	0	1	0	0	0	21
1	10B		26	7	0	1	0	1	0	0	1	0	1	1	0	0	0	0	0	1	1	1	1	0	1	1	1	1	0	0	21
1	10B		27	11	0	1	0	1	1	0	0	0	1	0	0	1	0	1	0	1	0	1	0	0	0	1	3	1	1	0	21
1	10B		27	9	1	1	0	1	1	0	1	1	0	1	1	0	0	0	0	1	1	1	1	0	0	0	1	1	0	1	21
1	10B		29	9	1	1	0	0	1	0	1	1	0	1	1	0	0	0	0	1	0	1	2	0	0	0	0	1	1	0	21
0	12B	1	18	10	0	1	1	0	0	0	1	0	1	1	1	0	0	1	1	1	0	1	0	0	0	0	0	0	0	0	12
0	12B	1	19	4	0	1	1	0	0	0	0	0	1	1	0	0	1	1	1	1	1	1	1	0	0	0	0	0	0	0	12
0	12B	1	19	10	0	1	1	0	0	0	0	0	0	0	0	0	0	1	1	1	0	1	2	0	0	0	0	0	0	0	12
0	12B	1	20	9	1	1	0	0	1	0	0	0	0	0	0	0	0	1	1	1	1	1	0	0	0	0	0	0	1	0	12
0	12B	1	20	10	1	1	0	1	0	0	0	0	0	1	0	0	1	1	1	1	0	1	2	0	0	0	0	0	0	0	12
0	12B	1	20	12	0	1	0	1	0	1	0	0	1	1	0	1	0	1	1	1	1	1	0	0	0	0	0	0	0	0	12
0	12B	1	20	9	1	1	0	1	0	0	1	0	1	1	0	0	1	1	1	1	1	1	1	0	0	0	0	1	1	1	12
0	12B	1	20	12	0	1	0	1	0	0	1	0	0	1	1	0	1	1	1	1	1	1	0	0	0	0	0	1	1	0	12
0	12B	1	21	3	0	1	0	1	0	0	0	0	0	0	0	0	1	1	1	1	1	0			1	1	3	1	0	0	12
0	12B	1	21	12	0	1	0	1	0	1	1	0	1	1	1	0	1	1	1	1	1	0			0	0	0	1	0	0	12
0	12B	1	21	11	1	1	0	1	0	1	0	0	1	0	0	1	1	1	1	1	1	1	0	0	0	0	0	0	0	0	12
0	12B	1	21	12	1	1	0	1	0	0	0	0	0	0	0	0	1	1	1	1	0	1	2	0	0	0	0	0	1	0	12
0	12B	1	22	12	1	1	1	0	0	0	0	0	0	0	0	0	1	1	1	1	0	1	1	0	0	0	0	0	0	0	12
0	12B	1	22	8	1	1	0	1	0	1	1	0	1	1	0	0	1	1	1	1	0	1	2	0	0	0	0	0	0	0	12
0	12B	1	22	9	1	1	0	1	0	1	1	0	1	1	0	1	0	1	1	1	0	1	0	0	0	1	3	1	1	1	12
0	12B	1	22	12	1	1	0	1	0	0	0	0	0	0	0	0	1	1	1	1	1	1	1	0	0	1	1	0	1	0	12
0	12B	1	23	12	1	1	0	1	0	1	0	0	1	1	0	1	1	1	1	1	0	0			0	0	0	0	0	0	12
0	12B	1	23	12	0	1	0	1	0	0	1	0	0	1	0	0	1	1	1	1	0	1	1	0	0	0	0	0	1	0	12
0	12B	1	23	11	0	1	0	1	0	0	1	0	1	1	0	0	1	1	1	1	1	1	0	0	0	0	1	0	0	0	12
0	12B	1	23	11	1	1	0	1	0	0	0	0	0	0	0	0	1	1	1	1	0	1	0	0	0	0	0	0	0	0	12
0	12B	1	23	12	1	1	0	1	0	0	0	0	1	0	0	0	1	1	1	1	0	1	0	0	0	1	3	1	0	0	12
0	12B	1	23	12	1	1	0	1	0	1	1	1	1	1	1	1	1	1	1	1	1	1	1	0	1	0	0	0	1	0	12
0	12B	1	23	8	0	1	0	1	0	1	0	0	1	1	0	1	0	1	1	1	1	1	0	2	0	1	3	0	0	0	12
0	12B	1	23	6	0	1	0	1	0	1	0	0	1	1	1	0	1	1	1	1	1	1	0	2	0	1	1	0	1	0	12
0	12B	1	24	11	1	1	0	1	1	1	0	0	1	0	0	1	1	1	1	1	0	1	0	0	0	1	0	0	1	0	12
0	12B	1	24	11	1	1	0	1	0	1	1	1	1	1	1	1	1	1	1	1	0	1	0	0	0	1	1	1	1	0	12
0	12B	1	25	9	0	1	0	1	0	1	0	0	1	0	0	1	1	1	1	1	0	1	1	0	0	0	0	0	1	0	12
0	12B	1	25	10	1	1	0	1	1	0	0	0	1	0	0	1	1	1	1	1	1	1	0	0	0	1	0	1	1	0	12
0	12B	1	25	8	0	1	0	1	0	0	0	0	0	0	0	0	1	1	1	1	1	1	2	3	0	1	1	0	1	0	12
0	12B	1	27	10	1	1	0	1	1	0	1	0	0	1	0	0	1	1	1	1	1	1	0	2	0	1	1	0	1	0	12
1	12B	1	19	10	1	1	0	1	1	0	0	1	1	1	1	0	1	1	1	1	1	1	0	0	0	1	1	0	1	1	12
1	12B	1	19	9	1	1	0	1	1	1	1	0	1	1	1	0	1	1	1	1	1	1	0	0	0	0	0	1	1	0	12
1	12B	1	20	10	1	1	1	0	0	1	1	0	1	0	0	0	1	1	1	1	0	1	2	0	0	0	1	0	0	0	12
1	12B	1	21	10	1	1	1	0	1	0	1	1	0	1	1	1	1	1	1	1	0	1	0	0	0	0	3	1	1	0	12
1	12B	1	21	9	1	1	1	0	1	1	0	0	1	0	1	0	1	1	1	1	0	1	1	0	0	0	0	0	0	1	12
1	12B	1	21	8	0	1	0	1	0	1	0	0	1	0	0	0	1	1	1	1	0	1	5	0	0	0	1	1	0	1	12
1	12B	1	21	13	1	1	0	1	1	1	0	0	1	1	0	0	1	1	1	1	1	1	2	0	0	0	0	0	0	0	12
1	12B	1	21	8	0	1	0	1	0	1	0	0	1	0	0	1	0	1	1	1	0	1	2	2	0	0	0	0	1	1	12
1	12B	1	22	9	1	1	1	0	1	0	0	1	0	1	1	0	1	1	1	1	0	1	1	0	0	0	0	1	1	1	12
1	12B	1	22	9	0	1	0	1	0	0	0	0	0	1	1	0	1	1	1	1	1	1	0	0	0	1	3	1	0	0	12
1	12B	1	23	11	0	1	0	1	0	0	1	0	1	1	0	0	1	1	1	1	1	1	2	0	0	1	0	0	0	0	12
1	12B	1	24	8	0	1	0	1	1	0	0	0	1	1	0	0	1	1	1	1	1	1	0	0	0	1	3	0	0	0	12
1	12B	1	24	10	0	1	0	1	1	1	0	0	1	0	0	1	1	1	1	1	0	1	0	0	0	0	0	0	1	0	12
1	12B	1	24	9	1	1	0	1	0	1	1	0	1	1	0	1	1	1	1	1	0	1	1	0	0	0	0	1	1	1	12
1	12B	1	24	9	0	1	1	0	0	1	0	0	1	0	0	1	1	1	1	1	1	1	0	2	0	0	0	0	0	0	12
1	12B	1	25	11	0	1	0	1	1	1	0	0	1	0	0	1	1	1	1	1	1	1	0	0	0	1	3	0	1	0	12
1	12B	1	26	11	0	1	1	0	0	0	1	0	1	1	1	0	1	1	1	1	1	1	1	0	0	1	3	0	0	1	12
1	12B	1	26	12	1	1	0	1	0	1	0	0	1	0	0	1	1	1	1	1	0	1	2	0	0	0	1	1	1	0	12
1	12B	1	26	8	0	1	0	1	1	1	0	0	1	0	0	1	1	1	1	1	1	1	1	1	0	1	3	0	1	0	12
1	12B	1	27	11	1	1	0	1	1	0	1	1	0	1	1	0	1	1	1	1	1	1	0	0	0	1	1	1	1	0	12
0	14B		18	9	1	1	1	0	1	0	0	0	1	1	0	0	1	1	1	1	1	1	1	0	0	1	1	1	1	1	8
0	14B		19	10	1	0	1	0	0	0	0	0	0	1	0	0	1	1	1	1	1	1	2	0	0	0	0	0	0	0	8
0	14B		19	12	1	1	1	0	0	0	0	0	0				1	1	1	1	0	1	1	0	0	0	0	0	1	0	8
0	14B		19	10	0	1	1	0	1	0	0	0	0	0	0	0	1	1	1	1	1	1	1	0	0	1	1	0	0	0	8
0	14B		19	10	1	1	0	1	1	1	0	0	1	0	0	0	1	1	1	1	1	1	1	0	0	0	3	1	0	1	8
0	14B		19	12	1	1	0	1	0	0	0	0	1	0	0	0	1	1	1	1	0	1	0	0	0	1	1	0	0	0	8
0	14B		20	7	0	0	1	0	0	0	1	0	0	1	0	0	1	1	1	1	1	1	1		0	1	1	0	0	0	8
0	14B		20	12	1	1	1	0	0	0	0	0	1	0	0	0	1	1	1	1	1	1	0	0	1	1	0	1	1	0	8
0	14B		20	11	0	1	1	0	0	1	0	0	1	0	0	0	1	1	1	1	1	1	2	0	0	1	0	0	1	0	8
0	14B		20	11	1	1	1	0	0	1	1	0	1	1	1	1	1	1	1	1	0	1	2	0	0	0	1	0	1	1	8
0	14B		20	10	1	1	0	1	0	0	0	0	0	0	0	0	1	1	1	1	1	1	1	0	0	0	0	0	0	0	8
0	14B		20	9	1	1	0	1	0	0	1	0	1				1	1	1	1	1	1	1	0	0	0	0	1	1	0	8
0	14B		21	12	1	1	1	0	0	0	0	0	1	1	0	0	1	1	1	1	0	1	1	0	0	0	0	0	1	0	8
0	14B		21	11	1	0	1	0	0	0	1	1	0	0	0	0	1	1	1	1	1	1	0	0	0	1	1	0	1	0	8
0	14B		21	12	1	1	1	0	1	0	0	0	1	0	0	0	1	1	1	1	0	1	0	3	0	0	3	1	1	1	8
0	14B		22	12	1	1	0	1	0	1	1	0	1	1	0	0	1	1	1	1	1	0			0	0	0	0	0	0	8
0	14B		22	12	1	1	1	0	0	0	1	0	0	1	0	0	1	1	1	1	0	1	0	0	0	0	1	0	1	0	8
0	14B		22	11	1	1	0	1	0	0	1	0	1	1	0	0	1	1	1	1	0	1	1	0	0	0	0	0	1	0	8
0	14B		22	12	1	1	0	1	0	0	1	0	1	1	0	0	1	1	1	1	0	1	0	0	0	0	0	1	1	0	8
0	14B		22	12	1	1	0	1	0	0	1	0	1	1	0	0	1	1	1	1	0	1	0	0	0	0	0	0	0	0	8
0	14B		23	11	1	1	1	0	0	0	1	0	0	1	0	0	1	1	1	1	1	1	0	0	0	0	0	1	0	0	8
0	14B		24	10	1	1	1	0	0	0	0	0	0				1	1	1	1	0	0			0	0	0	0	0	0	8
0	14B		24	12	1	1	0	1	0	0	1	0	1	1	0	0	1	1	1	1	1	0			0	0	0	0	1	0	8
0	14B		24	12	1	1	1	0	1	0	1	0	1	1	0	0	1	1	1	1	1	1	0	0	0	0	0	0	0	0	8
0	14B		24	12	0	1	0	1	1	1	1	0	1	0	0	0	1	1	1	1	1	1	0	0	0	0	1	0	0	0	8
0	14B		24	10	1	1	0	1	1	1	1	0	1	1	0	0	1	1	1	1	1	1	0	1	0	1	3	1	1	0	8
0	14B		24	11	0	1	0	1	1	1	1	0	1				0	1	1	1	1	1	0	2	1	1	3	1	1	1	8
0	14B		25	10	1	0	0	0	0	1	0	0	1				1	1	1	1	1	1	1	0	0	0	1	0	1	0	8
0	14B		25	11	1	1	0	1	0	1	0	0	1	0	0	0	1	1	1	1	1	1	1	0	0	0	0	0	0	0	8
0	14B		25	11	0	1	0	1	0	1	1	0	1	1	1	1	0	1	1	1	1	1	10	2	0	0	0	0	1	0	8
0	14B		26	12	0	1	0	1	0	0	0	0	1	1	0	1	0	0	0	1	1	1	0	0	0	1	1	0	1	0	8
0	14B		28	12	1	1	0	1	1	1	0	0	1	0	0	1	1	1	1	1	1	1	1	0	0	1	1	1	1	0	8
0	14B		29	11	1	1	0	1	1	1	0	0	1				1	1	1	1	1	1	0	0	0	1	3	0	0	0	8
1	14B		18	8	0	1	0	1	0	0	0	0	0	0	0	0	1	1	1	1	0	1	1	0	0	0	0	0	1	1	8
1	14B		19	9	1	1	0	1	0	0	1	0	0	1	0	0	1	1	1	1	0	1	2	0	0	0	0	0	1	0	8
1	14B		20	8	1	1	1	0	0	0	1	0	0	1	0	0	1	1	1	1	0	1	1	0	0	0	0	0	1	1	8
1	14B		20	12	1	1	0	1	0	0	0	0	1	0	0	0	1	1	1	1	0	1	2	2	0	0	0	0	1	0	8
1	14B		22	12	1	1	0	1	0	0	1	0	0	1	0	0	0	1	1	1	1	1	1	0	0	1	3	0	0	0	8
1	14B		22	11	0	1	0	1	1	1	0	0	1	1	1	0	0	1	1	1	1	1	2	0	0	0	3	0	0	0	8
1	14B		23	12	1	1	0	1	0	1	1	0	1	1	1	0	1	1	1	1	1	1	0	0	0	1	3	0	1	1	8
1	14B		24	12	0	1	0	1	0	1	0	0	1	1	0	0	1	1	1	1	1	1	0	1	0	1	1	0	1	0	8
1	14B		25	10	1	1	0	1	1	0	1	0	0	1	1	0	1	1	1	1	1	1	1	0	0	1	0	1	0	0	8
1	14B		25	9	0	1	0	1	0	0	1	0	0	1	0	0	0	0	1	1	0	1	0	0	0	0	0	0	0	0	8
1	14B		25	7	1	1	0	1	0	0	0	1	0				1	1	1	1	1	1	0	2	0	1	1	1	1	1	8
1	14B		26	10	1	1	0	1	0	1	1	1	1				1	1	1	1	1	1	0	0	0	1	1	1	0	0	8
1	14B		26	8	1	1	0	1	1	0	1	0	0	1	1	0	1	1	1	1	0	1	0	2	0	0	0	0	1	0	8
1	14B		27	8	0	1	0	1	1	1	1	0	1				1	1	1	1	1	0			0	0	0	1	0	0	8
1	14B		27	11	0	1	0	1	1	0	1	0	0	1	0	0	1	1	1	1	0	1	0	0	0	0	0	0	0	0	8
1	14B		27	12	0	1	0	1	1	1	0	0	1				1	1	1	1	1	1	0	0	0	1	1	1	1	0	8
1	14B		28	12	1	1	0	1	0	1	1	0	1				1	1	1	1	0	0			0	1	3	1	1	1	8
0	15B	1	19	11	1	1	1	0	0	0	1	0	0	1	0	0	1	1	1	1	0	0			0	0	0	0	0	0	10
0	15B	1	19	9	1	1	1	0	0	0	1	0	0	1	0	0	1	1	1	1	1	1	0	0	0	1	1	1	0	0	10
0	15B	1	19	12	1	1	1	0	0	0	0	0	0	0	0	0	1	1	1	1	1	1	0	0	0	0	0	0	1	0	10
0	15B	1	19	11	1	1	1	0	0	0	1	0	1				0	1	1	1	0	1	3	0	0	0	1	0	0	0	10
0	15B	1	19	8	1	1	0	1	0	0	0	0	0	1	0	0	1	1	1	1	0	1	1	0	0	0	1	0	0	0	10
0	15B	1	20	11	0	1	1	0	0	1	0	0	1				0	1	1	0	1	1	0	0	0	0	3	1	1	0	10
0	15B	1	20	9	0	1	1	0	0	0	1	0	1	1	0	0	1	1	1	1	0	1	1	0	0	0	0	1	1	1	10
0	15B	1	20	12	1	1	1	0	0	0	1	0	0	1	0	0	1	1	1	1	1	1	0	0	0	0	0	0	1	0	10
0	15B	1	20	12	0	1	0	1	0	0	0	0	0	0	0	0	1	1	1	1	0	1	2	0	0	0	0	0	1	0	10
0	15B	1	20	11	1	1	0	1	0	0	0	0	0	0	0	0	0	0	0	1	0	1	0	2	0	0	0	0	1	0	10
0	15B	1	21	12	1	1	0	1	0	0	1	0	1	1	1	0	1	1	1	1	0	1	0	0	0	0	1	1	0	0	10
0	15B	1	21	9	0	0	0	1	0	0	1	0	0				0	1	1	1	1	1	0	0	0	0	0	0	1	0	10
0	15B	1	22	11	0	1	1	0	0	1	0	0	1	0	0	0	1	1	1	1	1	1	0	0	0	0	0	1	0	1	10
0	15B	1	22	12	1	1	0	1	0	0	0	0	0				0	1	1	1	0	1	0	0	0	0	0	0	1	0	10
0	15B	1	22	12	1	1	0	1	1	0	0	0	0	0	0	0	0	0	0	1	1	1	1	0	0	0	0	0	1	0	10
0	15B	1	23	13	1	1	0	1	1	0	0	0	1	0	0	0	1	1	1	1	0	1	0	0	0	1	1	1	0	0	10
0	15B	1	23	12	1	1	0	1	1	0	1	0	1	1	0	1	1	1	1	1	1	1	1	0	1	1	0	0	0	0	10
0	15B	1	23	12	1	1	0	1	0	0	0	0	1	0	0	0	1	1	1	1	1	1	0	0	0	0	0	0	1	1	10
0	15B	1	23	9	1	1	0	1	1	0	0	0	0	0	0	0	0	1	1	1	1	1	0	2	0	0	1	0	1	0	10
0	15B	1	25	12	0	1	0	1	1	0	0	0	1	0	0	0	1	1	1	1	0	0			0	0	0	0	1	0	10
0	15B	1	25	12	1	1	0	1	1	1	1	1	1	1	1	0	0	1	1	1	1	1	0	0	1	1	0	1	1	0	10
0	15B	1	26	12	0	1	0	1	1	0	0	0	1	0	0	0	0	1	1	1	1	1	0	0	0	1	3	1	1	0	10
0	15B	1	26	11	1	1	0	1	0	0	0	0	1	1	0	0	0	1	1	1	1	1	1	0	0	0	0	0	1	0	10
0	15B	1	26	10	1	1	0	1	1	1	0	0	1	0	0	1	1	1	1	1	0	1	0	3	0	0	0	1	1	0	10
0	15B	1	27	10	0	1	0	1	1	1	0	0	1				1	1	1	1	1	1	0	0	0	0	0	1	1	1	10
0	15B	1	28	11	0	1	0	0	0	0	0	0	1	0	0	0	1	1	1	1	0	0			0	0	0	0	1	1	10
0	15B	1	28	12	1	1	0	1	1	0	1	0	0	1	0	0	1	1	1	1	1	1	0	0	0	0	0	0	1	0	10
1	15B	1	18	10	1	1	1	0	0	0	1	0	0	1	0	0	1	1	1	1	0	1	0	0	0	0	0	0	0	0	10
1	15B	1	18	7	1	1	0	1	0	0	1	0	0	1	0	0	1	1	1	1	1	1	0	0	0	1	3	0	0	1	10
1	15B	1	19	10	1	1	1	0	1	0	1	0	0	1	1	0	1	1	1	1	1	1	0	0	0	1	1	0	0	0	10
1	15B	1	19	9	0	1	0	1	0	0	0	0	0	1	1	0	1	1	1	1	1	1	1	0	0	1	1	1	1	0	10
1	15B	1	19	10	1	1	0	1	1	0	1	0	0	1	1	0	1	1	1	1	1	1	1	3	0	1	3	1	0	0	10
1	15B	1	21	12	1	1	0	1	0	0	1	0	0	1	0	0	0	1	1	1	0	0			0	1	1	0	0	0	10
1	15B	1	21	10	1	1	1	0	1	0	1	0	0	1	0	0	1	1	1	1	0	1	0	0	0	1	3	0	1	1	10
1	15B	1	21	9	1	1	0	1	0	1	0	0	1				1	1	1	1	0	1	0	0	0	0	0	0	0	0	10
1	15B	1	22	9	0	1	0	1	1	1	1	1	1	1	1	0	0	1	1	1	1	0			0	1	3	1	0	1	10
1	15B	1	22	6	1	1	0	1	1	0	1	1	1				1	1	1	1	1	1	0	0	0	1	3	0	0	1	10
1	15B	1	23	9	1	0	1	0	0	0	1	1	1	1	1	0	1	1	1	1	1	1	0	0	0	1	3	0	1	0	10
1	15B	1	23	12	1	1	0	1	0	0	1	0	0	1	1	0	1	1	1	1	1	1	0	0	0	1	3	1	1	0	10
1	15B	1	23	9	1	1	0	1	0	0	1	0	0	1	0	0	1	1	1	1	0	1	1	0	0	0	0	0	1	0	10
1	15B	1	23	10	1	1	0	1	1	0	1	0	0	1	1	0	1	1	1	1	1	1	1	2	0	0	0	0	1	0	10
1	15B	1	24	10	0	1	0	0	0	0	1	0	1	1	0	0	0	1	1	1	1	1	1	0	0	0	0	1	1	1	10
1	15B	1	24	9	1	1	0	1	0	1	1	1	1	1	1	1	0	1	1	1	1	1	2	0	1	1	1	0	0	1	10
1	15B	1	25	10	1	1	0	1	0	1	0	0	1				1	1	1	1	0	1	1	0	0	0	1	0	1	1	10
1	15B	1	26	10	1	1	0	1	0	0	0	0	0	0	0	0	1	1	1	1	1	1	0	0	0	0	0	1	0	0	10
1	15B	1	26	11	0	1	0	1	1	1	1	0	1	1	1	0	1	1	1	1	1	1	0	0	0	0	0	0	0	0	10
1	15B	1	27	10	0	1	0	1	1	0	1	1	0				1	1	1	1	0	1	0	0	0	0	1	1	1	0	10
1	15B	1	27	9	1	1	0	1	1	0	0	0	0	0	0	0	0	1	1	1	1	1	6	0	0	0	3	0	0	0	10
1	15B	1	28	10	0	1	0	1	0	0	0	0	1	1	1	0	1	1	1	1	1	1	2	2	1	0	0	0	1	1	10
1	15B	1	29	7	1	1	0	0	1	1	0	0	1	0	0	1	1	1	1	1	1	1	1	0	0	0	3	1	1	0	10
0	1A	1	18	8	1	1	1	0	0	0	0	0	1	0	0	1	1	1	1	1	0	1	0	0	0	0	0	0	0	1	17
0	1A	1	19	11	0	1	1	0	0	0	0	0	1	1	0	0	1	1	1	1	0	1	1	0	0	0	1	0	0	0	17
0	1A	1	19	9	1	1	0	1	0	0	0	0	0	0	0	0	1	1	1	1	0	1	2	0	0	0	0	0	0	0	17
0	1A	1	19	11	1	1	0	1	0	0	0	0	0	1	1	0	1	1	1	1	1	1	1	0	0	0	0	0	0	0	17
0	1A	1	19	9	1	1	1	0	0	0	0	0	1	0	0	1	0	1	1	1	1	1	0	1	0	1	1	1	1	0	17
0	1A	1	20	8	0	0	0	0	0	0	0	0	0	0	0	0	0	1	1	1	1	0			0	1	3	0	0	0	17
0	1A	1	20	10	0	1	1	0	0	0	1	0	1	1	0	0	1	1	1	1	0	1	0	0	0	0	3	1	1	1	17
0	1A	1	20	12	1	1	1	0	0	0	1	0	0	1	1	0	1	1	1	1	0	1	1	0	0	1	1	0	0	0	17
0	1A	1	20	13	1	1	1	0	0	0	0	0	1	0	0	1	1	1	1	1	0	1	0	0	0	0	0	0	0	0	17
0	1A	1	21	8	0	1	1	0	0	1	0	0	1	0	0	0	1	1	1	1	1	0			1	0	0	0	0	0	17
0	1A	1	21	7	0	1	0	1	0	0	0	1	1	1	1	1	1	1	1	1	1	0			0	0	1	0	1	1	17
0	1A	1	21	10	1	1	0	1	0	0	1	1	0	1	1	0	1	0	0	1	1	0			0	1	0	0	1	0	17
0	1A	1	21	11	1	1	1	0	0	1	0	0	1	1	0	1	1	1	1	1	0	1	0	0	0	0	0	0	0	0	17
0	1A	1	21	11	1	1	0	1	0	0	0	0	0	0	0	0	1	1	1	1	0	1	0	0	0	1	0	0	0	0	17
0	1A	1	21	12	1	1	0	1	0	0	0	0	0	0	0	0	1	1	1	1	0	1	0	0	0	0	0	0	0	0	17
0	1A	1	22	8	1	1	0	1	1	0	0	0	1	1	0	0	1	1	1	1	1	1	0	0	0	0	0	0	1	1	17
0	1A	1	22	9	1	1	0	1	1	0	1	0	0	1	1	1	1	1	1	1	1	1	0	0	0	0	0	0	0	0	17
0	1A	1	22	12	1	1	0	1	0	0	0	0	0	0	1	1	1	1	1	1	1	1	0	3	0	0	0	0	0	0	17
0	1A	1	23	9	1	1	1	0	0	0	0	0	0	0	0	0	1	1	1	1	1	1	2	0	0	0	1	0	0	1	17
0	1A	1	23	11	0	0	1	0	0	0	0	0	0	0	0	0	0	1	1	1	1	1	2	0	0	0	0	0	0	0	17
0	1A	1	23	12	1	1	0	1	1	0	0	0	0	0	0	1	0	1	0	1	0	1	1	0	0	0	0	0	0	0	17
0	1A	1	24	11	1	1	0	1	0	0	0	0	1	1	0	1	1	1	1	1	1	0			0	1	3	0	1	1	17
0	1A	1	24	10	0	1	0	1	0	0	0	0	1	0	0	1	1	1	1	1	0	1	0	0	0	0	0	0	1	0	17
0	1A	1	24	12	0	0	0	1	1	0	0	0	0	0	0	0	0	1	1	1	0	1	1	0	0	1	0	0	0	0	17
0	1A	1	24	9	1	1	0	1	1	0	0	0	0	0	1	0	1	1	1	1	1	1	1	0	0	1	1	1	0	1	17
0	1A	1	25	10	1	1	0	1	0	0	0	0	0	0	0	1	0	1	1	1	0	1	0	0	0	1	3	1	1	0	17
0	1A	1	26	12	0	0	0	1	0	0	1	0	0	1	0	0	0	1	1	1	1	0			0	1	0	1	1	0	17
0	1A	1	28	12	0	1	0	1	1	0	1	0	0	1	0	0	1	1	1	1	1	1	2	0	0	0	0	1	0	0	17
0	1A	1	29	5	0	1	0	1	1	1	0	0	1	0	0	1	0	1	1	1	0	0			0	0	1	1	0	0	17
0	1A	1	30	12	1	1	0	1	1	0	0	0	0	0	0	0	0	1	1	1	1	1	1	0	0	0	0	0	0	0	17
1	1A	1	18	11	1	1	1	0	0	1	0	0	1	0	0	0	1	1	1	1	1	1	0	0	1	1	0	1	1	1	17
1	1A	1	19	9	0	1	1	0	0	1	0	0	1	0	0	1	1	1	1	1	0	0			0	0	0	0	0	0	17
1	1A	1	19	12	1	1	0	1	0	0	1	0	1	1	0	0	1	1	1	1	0	1	1	0	0	0	0	0	0	0	17
1	1A	1	19	12	1	1	1	0	0	0	1	1	1	1	1	1	1	1	1	1	1	1	0	2	0	1	1	0	1	1	17
1	1A	1	20	8	1	1	1	0	0	0	1	0	0	1	0	0	1	1	1	1	0	1	0	0	0	0	0	0	0	0	17
1	1A	1	20	10	1	1	1	0	1	0	0	0	1	0	0	1	0	1	1	1	1	1	0	0	0	1	3	0	1	0	17
1	1A	1	21	8	0	1	0	1	0	0	1	0	0	1	0	1	1	1	1	1	1	1	0	0	0	0	0	1	0	0	17
1	1A	1	22	11	1	1	0	1	0	1	1	0	1	1	1	0	0	1	1	1	0	1	0	0	0	0	0	0	0	1	17
1	1A	1	23	12	1	1	0	1	0	0	0	0	0	1	1	1	0	1	1	1	1	1	1	0	0	0	0	0	0	0	17
1	1A	1	24	8	1	1	0	0	1	0	0	1	0	1	1	1	1	1	1	1	0	1	0	0	0	1	3	1	1	1	17
1	1A	1	24	10	1	1	0	1	1	0	1	1	0	0	1	0	0	1	1	1	1	1	4	1	1	1	1	1	0	1	17
1	1A	1	25	10	1	1	0	1	1	0	0	0	0	0	0	1	1	1	1	1	0	0			0	0	0	0	1	0	17
1	1A	1	25	11	0	0	0	1	1	0	1	0	0	1	0	0	1	1	1	1	0	1	0	0	0	0	0	1	1	0	17
1	1A	1	26	11	1	1	0	1	0	0	1	1	0	1	1	1	1	1	1	1	1	1	0	0	0	1	3	1	0	1	17
1	1A	1	26	11	1	1	0	1	1	0	0	0	1	0	0	0	1	1	1	1	1	1	2	0	0	0	0	0	1	1	17
1	1A	1	27	12	0	1	0	1	0	1	1	0	1	1	0	1	1	1	1	1	0	1	0	0	0	0	3	1	1	0	17
1	1A	1	28	11	0	1	0	0	1	0	1	0	0	1	0	1	0	1	1	1	0	1	1	0	0	0	1	0	1	0	17
1	1A	1	28	9	1	1	0	0	1	0	0	0	1	0	0	1	0	1	0	1	1	1	0	0	0	1	3	1	0	1	17
1	1A	1	28	12	0	1	0	1	1	0	1	0	0	1	0	0	0	1	1	1	1	1	0	1	0	1	3	1	1	0	17
1	1A	1	29	1	0	1	0	1	1	0	0	0	1	1	0	1	1	1	1	1	0	1	0	1	0	0	0	0	0	0	17
0	1B	1	19	10	1	1	1	0	0	1	0	0	1	1	0	1	1	1	1	1	1	1	1	0	1	1	0	0	1	1	10
0	1B	1	19	10	1	1	1	0	0	1	1	0	1	1	0	0	1	0	0	1	1	1	0	0	0	1	3	1	0	0	10
0	1B	1	19	8	1	1	0	1	0	1	0	0	1	0	0	0	1	1	1	1	0	1	0	0	0	0	0	0	1	0	10
0	1B	1	19	10	1	1	0	1	0	0	0	0	0	1	0	0	0	1	1	1	1	1	1	0	0	1	3	0	1	1	10
0	1B	1	19	8	1	1	1	0	0	0	0	0	1	0	0	1	0	1	1	1	0	1	2	2	0	0	0	0	1	0	10
0	1B	1	19	12	1	1	1	0	0	0	0	0	1	0	0	0	1	1	1	1	0	1	1	3	0	0	0	0	0	0	10
0	1B	1	20	12	1	1	1	0	0	0	1	0	1	0	0	0	0	1	1	1	1	1	0	0	0	0	0	0	0	0	10
0	1B	1	20	9	1	1	1	0	0	0	0	0	1	0	0	0	1	1	1	1	1	1	0	0	0	1	1	1	0	0	10
0	1B	1	20	12	1	1	1	0	0	0	0	0	0	0	0	0	0	1	1	1	0	1	2	0	0	0	0	0	0	0	10
0	1B	1	20	10	1	1	1	0	0	0	0	0	0	0	0	0	1	1	1	1	1	1	2	0	0	0	0	0	1	0	10
0	1B	1	20	9	0	1	0	1	0	1	0	0	0	1	0	0	1	1	1	1	1	1	1	0	0	0	3	0	1	0	10
0	1B	1	20	9	0	1	1	0	0	0	1	1	1	1	0	1	1	1	1	1	0	1	0	3	1	0	0	1	1	1	10
0	1B	1	21	11	1	1	1	0	0	0	0	0	1	0	0	0	1	1	1	1	1	1	0	0	0	0	0	0	0	0	10
0	1B	1	21	10	1	1	0	0	1	0	1	0	1	1	1	0	1	1	1	1	1	1	2	0	0	0	0	0	1	1	10
0	1B	1	21	11	1	1	0	1	0	0	0	0	1	1	0	0	1	1	1	1	0	1	0	0	0	0	0	0	0	0	10
0	1B	1	21	12	1	1	0	1	0	0	0	0	0	0	0	0	1	1	1	1	0	1	0	0	0	0	0	0	1	0	10
0	1B	1	21	11	1	1	0	1	1	1	0	0	1	1	0	0	1	1	1	1	1	1	1	0	0	1	0	1	1	0	10
0	1B	1	22	11	1	1	0	1	0	0	1	0	1	1	0	0	1	1	1	1	1	0			0	0	0	1	1	0	10
0	1B	1	22	10	1	1	0	1	0	0	1	0	1	1	0	0	0	1	1	1	1	1	0	0	0	0	1	1	1	0	10
0	1B	1	23	12	1	1	1	0	1	0	0	0	0	0	0	0	1	1	1	1	1	1	0	0	1	1	3	0	1	0	10
0	1B	1	23	12	0	1	0	1	0	0	0	0	1	0	0	0	1	1	1	1	0	1	1	0	1	1	1	0	0	0	10
0	1B	1	23	12	1	1	0	1	0	0	0	0	0	0	0	0	1	1	1	1	1	1	1	0	0	0	0	0	1	0	10
0	1B	1	23	12	1	1	0	1	1	1	0	0	1	0	0	1	1	1	1	1	1	1	0	0	0	0	0	0	0	0	10
0	1B	1	24	10	0	1	0	1	1	0	0	0	1	0	0	0	1	1	1	1	0	1	0	0	0	1	1	0	0	0	10
0	1B	1	25	10	0	0	0	1	0	0	0	0	1	1	0	1	1	1	1	1	1	1	0	0	0	0	3	1	0	0	10
0	1B	1	25	10	1	1	0	1	0	1	0	0	1	0	0	1	1	1	1	1	1	1	0	0	0	0	0	0	1	0	10
0	1B	1	26	10	1	1	0	1	0	1	0	0	1	0	0	0	1	1	1	1	1	1	0	0	0	0	1	1	1	1	10
0	1B	1	27	8	1	1	0	1	0	0	0	1	0	0	1	0	0	1	1	1	1	0			0	1	3	0	0	0	10
0	1B	1	28	12	1	1	0	1	1	1	1	1	1	1	1	0	1	1	1	1	1	1	0	0	0	0	0	1	0	0	10
0	1B	1	29	11	1	1	0	1	0	1	0	0	1	0	0	1	1	1	1	1	1	1	1	1	1	0	1	0	1	0	10
1	1B	1	18	8	1	1	0	1	0	1	0	0	1	1	0	0	0	1	1	1	1	1	0	0	0	0	0	0	1	0	10
1	1B	1	19	7	1	1	1	0	0	0	1	1	0	1	1	0	0	1	1	1	1	1	0	0	0	1	1	1	1	1	10
1	1B	1	19	11	1	1	1	0	0	0	1	0	0	1	1	0	1	1	1	1	0	1	1	0	0	0	1	1	0	1	10
1	1B	1	19	11	1	1	1	0	0	0	0	1	0	1	1	0	1	1	1	1	1	1	1	0	1	0	0	1	1	1	10
1	1B	1	20	9	1	1	1	0	0	0	1	1	0	1	1	0	1	1	1	1	1	0			0	1	3	1	1	1	10
1	1B	1	20	9	1	1	1	0	0	0	1	0	0	1	1	0	0	1	1	1	1	1	0	0	0	1	3	1	0	0	10
1	1B	1	20	8	1	1	0	0	0	0	0	0	0	0	0	0	1	1	1	1	1	1	0	2	0	1	0	1	0	1	10
1	1B	1	21	10	0	1	0	0	0	0	1	0	1	1	0	0	1	1	1	1	1	1	0	0	0	0	3	1	1	0	10
1	1B	1	21	9	1	1	0	1	0	0	0	0	0	1	0	0	0	1	1	1	1	1	2	0	0	1	3	1	1	0	10
1	1B	1	22	7	1	1	0	1	1	0	0	0	0	0	1	0	1	1	1	1	0	1	0	0	0	0	1	1	1	1	10
1	1B	1	23	9	1	1	0	1	0	0	0	1	0	1	1	0	0	1	1	1	1	0			0	1	1	0	1	1	10
1	1B	1	23	10	1	1	1	0	0	0	1	0	1	1	1	0	0	0	1	1	1	1	1	0	0	1	1	1	1	0	10
1	1B	1	23	11	1	1	0	1	0	0	0	0	0	1	1	0	1	1	1	1	1	1	0	0	0	1	3	0	1	0	10
1	1B	1	24	9	1	0	1	0	0	0	1	0	0	1	0	0	1	1	1	1	0	0			0	1	3	0	1	0	10
1	1B	1	24	11	0	1	0	1	1	0	1	0	0	1	1	0	1	1	1	1	0	0			0	0	3	1	0	0	10
1	1B	1	24	8	1	0	0	1	0	0	1	0	0	1	1	1	1	1	1	1	1	1	1	0	0	1	3	0	0	0	10
1	1B	1	24	11	0	1	0	1	1	0	1	1	1	1	1	0	0	1	1	1	1	1	2	1	0	1	3	1	1	1	10
1	1B	1	26	11	1	1	0	1	0	0	0	0	0	0	0	0	0	1	1	1	1	1	0	0	0	1	3	1	1	0	10
1	1B	1	26	9	1	1	0	1	0	0	0	0	0	0	0	0	1	1	1	1	1	1	1	0	1	1	3	1	1	1	10
1	1B	1	28	12	0	1	0	0	1	1	0	0	1	0	0	1	1	1	1	1	1	1	0	0	0	1	1	1	1	1	10
0	2A		18	8	1	1	1	0	0	0	0	0	0	1	1	0	1	1	1	1	0	0			0	0	0	0	0	0	9
0	2A		18	11	1	1	1	0	0	0	0	0	1	0	1	0	1	1	1	1	0	1	2	0	0	0	0	0	1	0	9
0	2A		18	11	0	0	0	1	0	0	0	0	0	0	0	0	1	1	1	1	0	1	0	0	0	0	0	0	0	0	9
0	2A		18	12	1	1	1	0	0	1	0	0	1	0	0	1	1	1	1	1	1	1	0	2	1	0	0	0	1	0	9
0	2A		19	12	1	1	1	0	0	0	0	0	0	0	0	0	1	1	1	1	1	1	1	0	0	0	1	0	1	0	9
0	2A		19	12	0	1	1	0	0	0	0	0	0	0	0	0	0	1	1	1	1	1	1	0	0	0	0	0	1	0	9
0	2A		20	12	1	1	0	1	0	1	0	0	1	0	0	0	0	1	1	1	1	1	1		0	0	0	1	0	0	9
0	2A		20	9	1	1	1	0	0	0	0	0	1	0	0	1	1	1	1	1	1	1	1	0	0	0	0	0	1	0	9
0	2A		20	12	1	1	1	0	0	0	0	0	1	1	0	0	1	1	1	1	1	1	2	0	1	0	1	1	0	0	9
0	2A		20	12	0	0	1	0	0	1	0	1	1	1	1	1	0	1	1	1	1	1	1	0	0	1	3	0	1	1	9
0	2A		20	11	0	1	0	1	0	1	0	0	0	1	0	1	1	1	1	1	1	1	1	0	0	0	0	0	0	0	9
0	2A		20	12	1	1	0	1	0	0	1	0	1	1	0	0	1	1	1	1	0	1	1	0	0	0	0	0	1	0	9
0	2A		20	12	1	1	0	1	0	0	0	0	0	0	1	0	1	0	0	1	1	1	1	0	0	1	1	0	0	0	9
0	2A		21	12	1	1	0	0	0	1	0	0	1	0	0	1	1	1	1	1	1	1	0	0	0	0	0	1	1	0	9
0	2A		21	11	0	1	0	1	0	0	1	0	1	1	0	0	0	0	0	1	1	1	0	0	0	0	0	0	1	0	9
0	2A		22	11	0	1	1	0	0	0	0	0	0	0	0	0	0	1	1	1	1	1	0	0	0	0	0	0	0	0	9
0	2A		22	12	0	1	0	0	0	1	0	0	1	0	0	0	1	1	1	1	0	1	0	0	1	0	1	1	0	0	9
0	2A		22	10	1	1	0	1	1	0	0	0	0	0	0	0	1	1	1	1	1	1	0	0	0	1	3	0	0	0	9
0	2A		22	12	1	1	0	1	0	0	0	0	0	0	0	0	1	1	1	1	1	1	1	0	0	0	0	0	0	0	9
0	2A		22	11	1	1	0	1	0	0	0	0	1	0	0	1	1	1	1	1	1	1	2	0	1	0	0	0	1	0	9
0	2A		22	11	1	1	0	1	0	1	0	0	1	0	0	1	1	1	1	1	0	1	1	0	0	0	1	0	0	0	9
0	2A		23	12	0	1	0	0	0	0	1	0	0	1	0	0	1	1	1	1	0	1	3	0	1	0	0	0	1	0	9
0	2A		23	12	1	1	0	1	1	0	0	0	0	0	0	0	1	1	1	1	1	1	0	0	0	0	3	1	1	0	9
0	2A		23	12	1	1	0	1	1	0	0	0	1	1	0	0	1	1	1	1	1	1	0	0	0	1	3	1	0	0	9
0	2A		24	11	0	1	0	1	1	1	1	0	1	1	0	1	1	1	1	1	1	1	1	0	0	1	3	1	1	1	9
0	2A		25	12	0	1	0	1	1	0	0	0	1	1	0	1	0	1	1	1	1	1	10	3	0	0	1	0	1	0	9
0	2A		26	12	1	1	0	1	1	1	1	0	1	1	1	1	1	1	1	1	0	1	1	0	0	0	0	1	0	0	9
0	2A		26	11	0	1	0	1	0	1	0	0	1	0	0	1	1	1	1	1	1	1	0	0	1	1	1	0	1	0	9
0	2A		27	11	1	1	0	0	1	0	0	0	1	0	0	1	1	1	1	1	0	1	1	0	0	0	1	1	1	0	9
0	2A		28	11	1	1	0	0	0	0	1	0	1	1	1	0	1	1	1	1	1	1	0	0	0	0	0	1	1	0	9
0	2A		28	10	1	1	0	1	0	0	0	0	1	0	0	0	0	1	1	1	0	1	0	0	0	1	0	0	1	1	9
1	2A		18	12	1	1	0	1	0	0	1	0	0	1	0	1	1	1	1	1	0	1	0	0	0	1	0	0	0	0	9
1	2A		19	12	1	1	0	1	0	1	0	0	1	1	0	1	1	1	1	1	1	1	0	0	0	1	1	0	1	1	9
1	2A		19	11	1	1	0	1	1	1	1	0	1	1	0	1	1	1	1	1	0	1	0	0	0	0	1	1	1	1	9
1	2A		20	10	1	1	1	0	0	0	1	0	0	1	0	0	0	0	0	1	1	1	2	0	0	0	0	0	0	0	9
1	2A		21	12	1	1	1	0	1	1	1	0	1	1	0	1	1	1	1	1	1	1	1	0	0	0	1	1	0	0	9
1	2A		21	11	1	1	0	1	0	1	1	0	1	1	1	0	1	1	1	1	1	1	0	0	0	0	0	0	1	1	9
1	2A		21	9	1	1	0	1	1	0	0	0	0	1	0	0	1	1	1	1	1	1	1	0	0	0	1	0	0	0	9
1	2A		22	10	0	1	1	0	0	0	1	1	0	1	1	0	1	1	1	1	1	0			0	1	3	1	1	0	9
1	2A		22	11	1	1	1	0	1	1	0	0	1	0	0	1	1	1	1	1	1	1	0	0	0	0	0	0	0	0	9
1	2A		22	10	1	1	1	0	0	0	0	0	0	1	1	0	1	1	1	1	1	1	1	0	0	0	1	1	0	0	9
1	2A		23	8	1	1	1	0	0	0	1	0	1	1	1	0	1	1	1	1	1	1	1	0	0	0	1	1	1	0	9
1	2A		23	12	0	0	0	1	0	0	0	1	1	0	1	0	0	1	1	1	1	1	3	0	0	1	1	1	0	1	9
1	2A		24	11	0	1	0	1	1	0	0	0	1	0	0	1	1	1	1	1	0	0			0	0	0	0	1	0	9
1	2A		24	9	0	1	0	1	1	0	0	0	0	0	0	0	0	1	1	1	0	0			0	0	0	1	0	0	9
1	2A		24	10	1	1	0	0	0	0	1	0	1	1	1	1	1	1	1	1	1	1	0	0	0	0	0	1	1	0	9
1	2A		26	11	1	1	0	0	1	0	0	0	1	0	0	0	1	1	1	1	1	1	2	0	0	1	3	1	1	0	9
1	2A		26	11	0	1	0	1	0	0	1	0	1	1	0	0	0	1	1	1	1	1	2	0	0	1	3	0	1	0	9
1	2A		27	9	1	1	0	0	1	1	0	0	1	1	1	1	1	1	1	1	0	1	0	0	0	0	0	1	1	0	9
1	2A		28	11	1	1	0	1	1	0	1	0	1	1	0	0	1	1	1	1	1	1	0	0	0	0	1	0	1	0	9
1	2A		29	9	1	1	0	1	1	1	1	0	1	1	1	1	1	1	1	1	0	1	2	0	0	1	1	0	0	0	9
0	2B		18	11	1	1	1	0	0	1	1	0	1	1	1	0	1	1	1	1	1	1	1	0	0	1	0	1	0	1	18
0	2B		18	11	1	1	0	1	0	1	0	0	1	0	0	0	1	1	1	1	0	1	1	0	0	0	0	0	0	0	18
0	2B		18	8	1	1	1	0	0	0	0	0	0	0	0	0	0	1	1	1	1	1	0	1	0	0	0	0	0	0	18
0	2B		19	11	0	1	1	0	0	0	0	0	1	0	0	0	0	1	1	1	1	0			0	0	0	0	0	0	18
0	2B		19	12	0	0	1	0	0	0	1	0	0	1	0	0	0	1	1	1	0	1	0	0	0	0	1	0	1	0	18
0	2B		19	11	1	1	1	0	0	0	0	0	0	0	0	0	0	1	1	1	0	1	1	0	0	0	0	0	1	0	18
0	2B		19	12	1	1	0	1	0	0	0	0	0	1	0	0	1	1	1	1	0	1	1	0	0	0	0	0	0	0	18
0	2B		19	7	0	1	1	0	0	1	0	0	1	0	0	0	1	1	1	1	0	1	1	1	1	0	0	0	1	0	18
0	2B		19	12	0	1	0	1	0	0	0	0	0	0	0	0	1	1	1	1	0	1	0	3	0	0	0	0	0	0	18
0	2B		19	8	1	1	0	1	0	0	0	0	0	0	0	0	1	1	1	1	0	1	0	3	0	1	0	1	0	0	18
0	2B		20	11	0	0	1	0	0	0	0	0	0	0	0	0	1	1	1	1	0	1	0	0	0	1	3	0	1	1	18
0	2B		20	10	1	1	1	0	0	0	0	0	0	0	1	0	1	1	1	1	1	1	1	0	0	0	1	1	1	1	18
0	2B		20	9	1	1	1	0	0	0	0	0	1				1	1	1	1	1	1	1	0	0	0	0	0	1	0	18
0	2B		20	11	1	1	0	1	0	1	0	0	1	0	0	1	1	1	1	1	0	1	1	0	0	0	0	0	0	0	18
0	2B		20	10	1	1	0	1	1	0	0	0	0	0	0	0	1	1	1	1	1	1	1	0	1	1	1	1	0	0	18
0	2B		21	12	1	1	1	0	0	0	0	0	0	1	0	1	0	1	1	1	1	1	1	0	0	1	1	0	1	0	18
0	2B		21	12	0	1	1	0	0	1	0	0	1	0	0	1	1	1	1	1	1	1	0	0	0	1	1	1	1	0	18
0	2B		21	11	1	1	1	0	1	1	0	0	1	0	0	1	1	1	1	1	1	1	4	0	1	1	3	0	1	0	18
0	2B		21	10	1	1	0	1	1	0	1	0	1	1	0	0	1	1	1	1	0	1	0	0	0	0	0	1	0	1	18
0	2B		21	10	1	1	0	1	0	0	0	0	0	0	0	0	1	1	1	1	0	1	0	0	0	0	3	0	0	1	18
0	2B		21	7	0	1	0	1	0	0	1	0	0	1	0	0	1	1	1	1	1	1	0	0	0	0	0	0	0	0	18
0	2B		21	11	1	1	0	1	0	0	0	0	0	1	1	0	1	1	1	1	0	1	2	1	0	0	0	0	1	1	18
0	2B		22	12	1	1	1	0	0	0	0	0	0	0	0	0	1	1	1	1	0	1	6	0	0	0	0	0	1	0	18
0	2B		22	10	1	1	0	0	0	0	1	0	0	1	0	0	1	1	1	1	0	1	1	0	0	0	0	0	1	0	18
0	2B		22	11	1	1	1	0	0	0	0	0	0	0	0	0	1	1	1	1	1	1	0	1	0	1	1	0	0	1	18
0	2B		23	12	1	1	0	1	0	1	0	0	1	0	0	0	0	1	1	1	0	1	0	0	0	0	0	0	0	0	18
0	2B		23	12	1	1	0	1	1	1	0	0	1	0	0	1	0	1	1	1	0	1	1	0	0	0	0	0	0	0	18
0	2B		23	9	0	1	0	1	0	0	1	0	1	1	0	1	1	1	1	1	1	1	1	0	0	0	0	0	1	1	18
0	2B		24	10	1	1	0	1	0	1	1	0	1	1	0	1	1	1	1	1	0	1	1	0	1	0	0	1	0	0	18
0	2B		24	8	1	1	0	1	0	0	0	0	0	0	0	0	0	1	1	1	0	1	0	0	0	1	3	1	0	0	18
0	2B		25	12	0	1	0	1	0	0	0	0	0	0	0	0	1	1	1	1	0	1	4	0	0	0	0	1	0	0	18
0	2B		25	8	1	1	0	1	0	0	0	0	0	0	0	0	1	1	1	1	1	1	0	0	0	1	1	0	0	0	18
0	2B		26	12	0	1	0	0	0	0	0	0	1	0	0	0	0	1	1	1	0	1	0	0	0	0	0	0	1	0	18
0	2B		26	12	1	1	0	1	0	0	0	0	0	0	0	0	1	1	1	1	1	1	2	0	0	1	1	0	0	0	18
0	2B		26	9	1	1	0	1	1	1	0	0	1	0	0	1	1	1	1	1	1	1	0	2	0	0	0	0	1	1	18
1	2B		19	8	1	1	1	0	0	1	1	0	1	1	1	1	1	1	1	1	1	1	0	0	0	0	0	0	0	1	18
1	2B		19	10	1	1	1	0	0	1	0	0	1	0	0	1	1	1	1	1	1	1	3	0	0	0	3	0	1	0	18
1	2B		21	5	0	1	0	1	0	0	0	0	1	0	1	0	1	1	1	1	1	1	1	2	0	0	1	1	1	1	18
1	2B		23	12	1	1	0	1	0	0	1	0	1	1	0	1	0	1	1	1	1	1	5	0	0	0	0	0	0	0	18
1	2B		23	9	0	1	1	0	1	1	0	0	1	0	0	1	1	1	1	1	0	1	1	1	0	0	0	0	1	0	18
1	2B		24	11	1	1	1	0	0	1	1	1	1	1	1	1	1	1	1	1	0	1	3	0	0	0	1	0	0	1	18
1	2B		24	12	1	1	0	1	0	1	1	1	1	1	1	1	1	1	1	1	1	1	0	0	0	0	0	0	1	1	18
1	2B		24	9	1	1	0	1	0	0	0	0	1				1	1	1	1	0	1	1	0	0	0	0	0	0	0	18
1	2B		25	11	1	1	0	1	1	1	0	0	1	1	1	1	1	1	1	1	1	0			0	1	1	1	1	1	18
1	2B		25	11	0	1	0	0	0	1	0	0	1	1	0	1	1	1	1	1	1	1	1	0	0	1	3	0	1	1	18
1	2B		25	9	1	1	0	1	0	0	0	0	1	0	0	1	0	1	1	1	1	1	1	0	0	0	0	0	1	1	18
1	2B		25	10	1	1	0	1	0	0	0	0	0	1	0	0	1	1	1	1	1	1	3	2	0	0	0	1	1	1	18
1	2B		26	8	0	1	0	1	0	0	0	0	1	0	1	0	1	1	1	1	0	1	1	0	0	0	0	1	0	1	18
1	2B		27	9	1	1	0	1	1	1	0	0	1	0	0	1	1	1	1	1	0	1	2	0	0	0	0	1	0	0	18
1	2B		27	8	0	1	0	1	0	0	0	0	1	0	0	0	1	1	1	1	0	1	1	1	1	0	0	0	1	0	18
1	2B		29	9	1	1	0	1	1	0	0	0	0	0	1	0	1	1	1	1	1	1	4	0	1	0	1	1	0	0	18
0	3A		18	11	1	1	0	1	0	1	1	0	1	1	1	0	1	1	1	1	1	1	0	0	0	0	0	1	1	1	12
0	3A		19	10	1	1	1	0	0	0	1	1	0	1	1	0	0	1	1	1	1	0			0	1	3	0	1	1	12
0	3A		19	11	1	1	0	1	0	0	0	0	0	1	0	0	1	1	1	1	1	1	0	0	0	0	0	0	0	0	12
0	3A		19	12	0	1	0	1	0	0	0	0	1	0	0	0	1	0	1	1	1	1	0	0	0	1	1	0	0	0	12
0	3A		20	11	0	1	1	0	0	0	0	0	0	1	0	1	1	1	1	1	0	1	0	0	0	0	0	0	0	0	12
0	3A		20	12	1	0	1	0	0	0	0	0	0	0	0	0	0	1	1	1	0	1	1	0	0	0	0	0	0	0	12
0	3A		20	12	1	1	1	0	1	0	0	0	0	1	0	0	1	1	1	1	1	1	2	0	0	0	0	0	0	0	12
0	3A		20	10	1	1	1	0	0	1	0	0	1	0	0	1	1	0	0	1	1	1	0	0	0	0	0	0	0	0	12
0	3A		20	9	1	1	0	0	0	0	0	0	0	0	0	0	1	1	1	1	1	1	1	0	0	0	0	0	1	0	12
0	3A		20	11	1	1	1	0	0	1	0	0	1	0	0	1	0	1	1	1	1	1	0	2	0	0	0	0	1	0	12
0	3A		21	9	1	0	0	0	0	0	0	0	0	0	0	0	1	1	1	1	1	1	0	0	0	1	1	0	0	0	12
0	3A		21	12	1	1	0	1	0	1	1	0	1	1	0	0	0	1	1	1	0	1	2	0	0	0	0	0	1	0	12
0	3A		22	11	0	1	1	0	0	0	1	0	0	1	0	0	1	1	1	1	0	1	0	0	0	0	0	0	1	0	12
0	3A		22	12	1	1	0	0	0	0	0	0	1	1	0	1	1	1	1	1	1	1	0	0	0	0	0	0	1	0	12
0	3A		22	11	1	1	0	1	0	0	0	0	0	1	0	0	1	1	1	1	0	1	0	0	0	0	0	0	0	0	12
0	3A		22	11	0	1	0	1	1	0	1	0	0	1	0	0	0	0	1	1	1	1	0	0	0	1	3	0	0	0	12
0	3A		22	11	1	1	0	1	0	0	0	0	0	0	0	1	1	1	1	1	0	1	1	0	0	0	0	1	0	0	12
0	3A		22	11	0	1	0	1	1	0	0	0	0	0	0	0	1	1	1	1	0	1	0	0	0	1	3	1	0	0	12
0	3A		22	11	1	1	0	1	1	0	0	0	0	0	0	0	1	1	1	1	1	1	2	0	0	1	0	0	1	0	12
0	3A		22	8	1	1	1	0	0	0	0	0	1	0	0	1	0	1	1	1	0	1	0	3	0	0	0	0	0	0	12
0	3A		23	11	0	1	0	0	0	1	0	0	1	0	0	1	0	1	1	1	1	1	2	0	0	0	0	1	1	0	12
0	3A		23	11	1	1	0	1	0	1	0	0	1	0	0	0	1	1	1	1	1	1	4	0	0	0	0	0	1	0	12
0	3A		23	11	1	1	0	1	0	0	0	0	0	0	0	0	1	1	1	1	1	1	0	2	0	1	3	0	0	0	12
0	3A		24	12	1	1	1	0	0	0	0	0	0	0	0	1	1	1	1	1	0	1	6	0	0	0	0	0	0	0	12
0	3A		24	11	1	1	0	0	0	1	1	0	1	1	0	0	1	1	1	1	0	1	0	0	0	0	0	0	0	0	12
0	3A		24	11	1	1	0	1	0	1	0	0	0	0	0	1	0	1	1	1	1	1	0	0	0	1	1	0	0	0	12
0	3A		24	0	1	1	0	1	0	0	0	0	1	0	0	0	1	1	1	1	1	1	0	0	0	0	0	0	0	0	12
0	3A		25	12	0	1	0	1	1	0	0	0	0	0	0	0	0	1	1	1	0	1	1	0	0	0	0	0	0	0	12
0	3A		25	11	1	1	0	1	0	1	0	0	1	1	0	0	1	1	1	1	0	1	1	0	0	1	3	1	0	0	12
0	3A		26	11	1	1	0	1	0	0	0	0	1	0	0	0	1	1	1	1	0	1	0	0	0	0	0	1	0	0	12
0	3A		26	13	0	1	0	1	1	0	0	0	1	0	0	0	0	1	1	1	0	1	1	0	0	1	1	0	0	0	12
0	3A		27	9	0	1	0	0	1	1	0	0	1				0	1	1	1	1	1	1	0	0	1	1	0	1	0	12
0	3A		27	10	1	1	0	1	1	0	0	0	0	0	0	0	1	1	1	1	0	1	0	0	0	1	0	1	0	0	12
0	3A		28	10	1	1	0	1	1	0	0	0	1	0	0	1	1	1	1	1	0	1	2	0	1	0	0	1	0	0	12
0	3A		29	11	0	1	0	1	0	1	0	0	1	1	0	1	0	1	1	1	0	1	1	0	0	0	1	0	1	0	12
1	3A		18	9	1	1	1	0	1	1	0	0	1	1	0	1	1	1	1	1	1	0			0	0	0	0	1	1	12
1	3A		20	12	1	1	1	0	0	0	0	0	0	0	0	0	1	1	1	1	0	1	2	0	0	1	0	0	0	0	12
1	3A		20	7	1	1	0	0	0	1	0	0	1	0	0	1	1	1	1	1	0	1	0	2	0	0	0	0	0	0	12
1	3A		21	11	1	1	0	1	0	0	1	0	0	1	1	1	1	1	1	1	0	0			0	0	0	1	0	0	12
1	3A		21	10	1	0	0	1	0	1	0	0	1	0	0	0	1	1	1	1	0	1	0	0	0	0	0	0	0	1	12
1	3A		22	10	1	1	1	0	1	0	1	0	1	1	1	0	1	1	1	1	0	1	0	0	0	0	0	1	0	0	12
1	3A		22	11	1	1	0	0	0	1	0	0	1	1	0	1	1	1	1	1	0	1	0	0	0	0	0	1	0	1	12
1	3A		23	8	1	1	0	1	1	0	1	0	0	1	0	0	0	0	1	1	1	1	0	0	0	0	1	0	0	0	12
1	3A		23	8	1	1	0	0	0	0	1	0	0				1	1	1	1	1	1	1	2	0	0	0	1	1	1	12
1	3A		24	10	1	1	1	0	0	0	1	0	0	1	0	0	1	1	1	1	1	1	0	0	0	0	0	0	1	1	12
1	3A		24	12	1	1	0	1	0	1	0	0	1	0	0	1	0	1	1	1	1	1	0	0	0	0	1	0	1	1	12
1	3A		24	11	1	1	0	1	0	0	0	0	0	0	0	0	0	1	1	1	1	1	1	0	0	1	3	0	0	0	12
1	3A		25	10	1	1	0	1	1	0	1	0	1	1	0	0	1	1	1	1	0	1	0	0	0	1	0	0	0	1	12
1	3A		25	10	1	1	0	1	0	0	0	0	1	1	0	1	1	1	1	1	0	1	1	0	0	1	3	1	1	0	12
1	3A		26	11	1	1	0	1	0	1	0	0	1	0	1	1	1	1	1	1	1	1	0	0	0	0	0	0	1	1	12
1	3A		26	10	1	1	0	1	0	0	0	0	0	0	1	0	0	1	1	1	1	1	0	0	0	0	0	1	1	1	12
0	3B	0	18	9	1	1	1	0	0	0	1	1	1	1	1	0	1	1	1	1	1	1	0	0	0	0	0	1	0	0	14
0	3B	0	18	9	0	1	1	0	0	0	0	0	0	1	1	0	1	1	1	1	1	1	0	0	0	0	0	0	0	1	14
0	3B	0	18	11	1	1	0	1	0	0	1	1	0	1	1	0	1	1	1	1	1	1	0	0	0	1	0	1	0	1	14
0	3B	0	19	11	1	1	1	0	0	0	0	0	1	1	0	1	0	1	1	1	0	0			0	1	3	1	1	0	14
0	3B	0	19	8	0	1	0	1	0	0	0	0	0	1	0	0	1	1	1	1	0	0			0	0	0	0	1	0	14
0	3B	0	19	11	1	1	1	0	0	0	1	0	0	1	0	1	1	1	1	1	0	1	2	0	0	0	0	0	1	0	14
0	3B	0	19	12	0	1	1	0	0	1	1	0	1	0	0	0	0	1	1	1	1	1	1	0	0	0	0	0	1	0	14
0	3B	0	19	12	1	1	1	0	0	1	0	0	1	0	0	1	1	1	1	1	1	1	0	0	0	0	3	1	1	0	14
0	3B	0	19	12	1	1	1	0	0	1	0	0	1	0	0	0	1	1	1	1	0	1	0	0	0	0	0	0	0	0	14
0	3B	0	19	12	1	1	0	0	0	0	0	0	0	0	0	1	1	1	1	1	0	1	2	0	0	0	0	0	1	1	14
0	3B	0	19	12	1	0	0	1	0	1	1	0	1	0	0	0	1	1	1	1	1	1	1	0	0	0	0	0	1	1	14
0	3B	0	19	9	1	1	0	1	0	0	0	0	0	1	0	1	1	1	1	1	0	1	0	0	0	0	0	1	0	0	14
0	3B	0	20	8	1	1	1	0	0	0	1	0	0	1	0	0	1	1	1	1	0	0			0	1	3	0	0	0	14
0	3B	0	20	12	1	1	1	0	0	1	0	0	1	0	0	0	1	1	1	1	0	1	4	0	0	0	0	1	0	0	14
0	3B	0	20	12	1	0	1	0	0	0	0	0	0	0	0	0	0	1	1	1	1	1	0	0	0	0	1	0	0	0	14
0	3B	0	20	12	1	1	1	0	0	0	0	0	0	0	0	0	1	1	1	1	0	1	0	0	0	1	1	0	0	0	14
0	3B	0	20	10	1	1	1	0	1	1	0	0	1	0	0	0	1	1	1	1	0	1	1	0	0	0	0	1	0	1	14
0	3B	0	20	12	1	1	0	1	0	0	0	0	0	0	0	0	1	1	1	1	0	1	0	0	0	0	0	0	0	0	14
0	3B	0	20	10	0	1	0	1	0	0	0	0	0	1	0	0	0	0	1	1	1	1	0	2	0	1	1	0	0	0	14
0	3B	0	21	7	0	1	1	0	0	0	0	0	0	1	0	1	1	1	0	1	0	0			0	1	1	0	0	0	14
0	3B	0	21	9	1	1	0	0	1	0	0	0	0	0	0	0	1	1	1	1	1	1	0	0	0	0	0	0	0	0	14
0	3B	0	21	12	1	1	0	1	0	1	1	0	1	1	0	0	1	1	1	1	0	1	1	0	0	0	3	0	0	0	14
0	3B	0	21	10	0	1	0	1	1	0	0	0	0	0	0	0	0	1	1	1	0	1	0	0	0	1	3	1	0	0	14
0	3B	0	21	12	1	1	0	1	1	0	0	0	0	0	1	0	1	1	1	1	1	1	2	0	0	0	0	0	0	0	14
0	3B	0	21	10	1	1	0	1	0	0	1	0	0	1	0	0	0	1	1	1	0	1	2	0	0	0	1	1	0	0	14
0	3B	0	22	11	0	1	0	0	0	1	0	0	1	0	0	1	0	1	1	1	1	1	1	0	0	0	0	1	1	0	14
0	3B	0	22	12	0	1	0	1	0	0	0	0	0	1	0	0	0	1	1	1	0	1	1	0	1	1	1	1	0	0	14
0	3B	0	22	11	0	1	0	1	1	0	0	0	1	0	0	0	1	1	1	1	0	1	1	0	0	1	1	1	0	0	14
0	3B	0	22	9	1	1	0	1	1	0	0	0	1	0	0	1	1	1	1	1	0	1	0	0	0	0	0	1	0	0	14
0	3B	0	23	12	1	1	0	1	0	0	0	0	0	1	0	0	1	1	1	1	0	1	0	0	0	0	0	0	1	0	14
0	3B	0	23	11	1	1	0	1	0	0	0	0	0	0	0	0	1	1	1	1	0	1	0	0	0	0	0	1	0	0	14
0	3B	0	24	11	0	1	1	0	0	1	1	0	1	1	0	1	0	1	1	1	0	1	0	0	0	0	0	0	1	0	14
0	3B	0	25	8	0	0	0	1	0	0	0	0	0	0	0	0	0	1	1	1	0	0			0	0	0	0	0	0	14
0	3B	0	25	12	0	1	0	1	0	0	0	0	0	0	0	0	0	1	1	1	1	1	0	0	0	0	0	0	1	0	14
0	3B	0	25	12	1	1	0	1	0	1	0	0	1	0	0	0	1	1	1	1	1	1	1	0	0	0	0	0	0	0	14
0	3B	0	26	12	1	1	0	1	0	0	0	0	0	1	1	0	1	1	1	1	1	1	0	0	0	0	0	0	0	0	14
0	3B	0	26	11	1	1	0	1	1	1	0	0	1	0	0	0	0	1	1	1	1	1	0	0	1	1	1	0	0	0	14
0	3B	0	26	12	1	1	0	1	0	0	0	0	0	0	0	0	1	1	1	1	0	1	0	0	0	0	0	0	1	0	14
0	3B	0	28	9	1	1	0	0	0	0	1	0	0	1	0	1	0	0	0	1	1	1	5	0	0	1	3	0	0	0	14
1	3B	0	18	9	1	1	1	0	0	0	0	0	1	0	0	1	0	1	1	1	1	1	1	0	0	0	0	1	0	0	14
1	3B	0	19	12	1	1	1	0	0	0	0	0	1	0	0	1	1	1	1	1	0	1	1	0	0	0	0	0	1	1	14
1	3B	0	19	12	1	1	1	0	0	0	0	0	0	0	0	1	0	1	1	1	0	1	2	0	0	0	0	0	1	1	14
1	3B	0	21	9	0	1	0	1	1	0	0	0	0	1	1	1	1	1	1	1	0	0			0	0	1	0	0	1	14
1	3B	0	21	11	1	1	0	1	1	1	0	0	1	1	1	0	1	1	1	1	0	1	0	3	0	0	0	0	0	0	14
1	3B	0	22	11	0	1	0	1	0	0	0	0	0	0	0	0	1	1	1	1	1	1	2	0	0	0	0	0	0	0	14
1	3B	0	25	13	0	0	0	0	0	0	0	0	0	0	0	1	1	1	1	1	0	1	0	0	0	1	3	0	1	0	14
1	3B	0	25	11	1	1	0	1	1	0	0	0	0	0	0	0	1	1	1	1	1	1	2	0	0	1	1	0	0	0	14
1	3B	0	25	9	0	1	0	1	0	0	0	0	0	0	1	1	0	1	1	1	1	1	0	2	0	1	1	1	1	0	14
1	3B	0	26	8	0	1	0	1	1	0	0	0	1	0	0	1	0	1	1	1	1	1	0	0	0	1	1	0	0	0	14
1	3B	0	27	12	1	1	0	1	1	0	0	0	0	0	0	0	0	1	1	1	1	1	1	0	0	1	1	1	1	0	14
1	3B	0	28	11	0	1	0	0	0	1	0	0	1	0	0	1	1	1	1	1	1	1	0	3	1	0	0	0	1	0	14
0	4A		18	10	0	1	1	0	0	0	1	0	0	1	0	0	0	0	0	1	0	0			0	0	1	0	0	0	14
0	4A		18	11	1	1	0	1	0	0	1	0	0	1	1	0	0	0	0	1	1	0			0	1	0	0	0	1	14
0	4A		18	8	1	1	0	1	0	1	0	0	1	1	0	1	0	0	0	1	1	0			0	1	1	0	0	0	14
0	4A		18	12	1	1	1	0	0	0	0	0	1	1	0	1	0	0	0	1	1	1	1	0	0	0	0	0	0	0	14
0	4A		18	8	1	1	1	0	0	1	0	0	1	0	0	1	0	0	0	1	1	1	2	0	0	0	0	0	1	1	14
0	4A		19	9	1	1	1	0	0	0	0	0	0	0	0	1	0	0	1	1	1	0			0	1	0	0	0	0	14
0	4A		19	8	1	1	0	1	0	0	0	0	0	0	0	0	0	0	0	1	1	0			0	0	1	1	0	0	14
0	4A		19	11	1	1	1	0	0	1	1	0	1	1	0	1	0	1	1	1	1	1	1	0	0	0	0	0	1	0	14
0	4A		19	11	1	1	1	0	0	0	0	0	0	0	0	0	0	0	0	1	0	1	1	0	0	0	3	0	1	0	14
0	4A		19	8	1	1	1	0	0	1	1	0	1	1	0	0	0	0	0	1	0	1	2	0	0	0	0	1	0	0	14
0	4A		19	10	1	1	0	1	0	0	1	1	0	1	1	0	0	1	0	1	0	1	1	0	0	1	1	0	1	1	14
0	4A		19	10	1	1	1	0	0	0	0	0	1	1	0	1	0	0	0	1	1	1	1	2	0	0	0	0	0	0	14
0	4A		20	9	1	1	1	0	0	0	1	0	1	1	0	0	0	0	0	1	1	0			0	0	0	0	0	0	14
0	4A		20	12	1	1	1	0	0	0	1	1	0	1	1	0	0	0	0	1	0	1	0	0	0	0	0	1	1	0	14
0	4A		20	10	1	1	0	1	0	1	1	0	1	1	0	0	0	0	0	1	1	1	0	2	0	1	1	1	1	1	14
0	4A		21	12	0	1	1	0	1	0	0	1	0	0	1	0	0	0	0	1	1	1	1	0	0	1	3	0	1	1	14
0	4A		21	12	1	1	1	0	0	1	0	0	1	0	0	0	0	0	0	1	1	1	0	0	0	0	0	0	0	0	14
0	4A		21	12	1	1	0	1	0	1	0	0	0	0	0	0	0	0	0	1	1	1	2	0	0	1	0	0	1	0	14
0	4A		22	12	1	1	0	1	0	0	1	1	0	1	1	0	0	0	0	1	1	1	0	0	0	0	0	0	1	1	14
0	4A		22	9	0	1	0	1	0	0	1	0	0	1	0	0	0	0	0	1	0	1	2	0	0	0	3	0	1	1	14
0	4A		23	8	1	1	0	1	1	0	0	0	0	1	1	0	0	0	0	1	1	1	0	0	0	1	1	0	0	0	14
0	4A		23	12	0	1	0	1	0	0	0	0	0	0	0	0	0	0	0	1	1	1	1	0	1	1	1	0	1	0	14
0	4A		23	12	0	1	0	1	0	0	1	0	1	1	0	0	0	0	0	1	1	1	1	1	0	0	3	0	1	0	14
0	4A		23	10	1	1	0	1	0	1	0	0	1	0	0	1	0	0	0	1	0	1	0	2	0	0	1	1	1	0	14
0	4A		24	11	1	0	1	0	0	0	0	0	1	0	0	0	0	0	0	1	1	1	10	0	0	0	1	1	1	0	14
0	4A		25	9	0	1	0	1	0	0	1	1	1	1	1	0	0	0	0	1	1	1	0	0	0	1	0	1	1	0	14
0	4A		26	6	1	0	1	0	1	0	1	0	0	1	1	0	0	0	0	1	1	0			0	0	0	0	1	0	14
0	4A		26	8	0	1	0	1	1	0	0	0	0	1	1	0	0	0	0	1	1	0			0	1	0	1	0	0	14
0	4A		26	12	0	1	0	1	1	1	0	0	1	0	0	1	0	0	0	1	0	1	1	0	0	0	0	1	1	0	14
0	4A		27	11	0	1	0	1	1	1	0	0	1	0	0	1	0	0	0	1	1	1	0	0	0	0	0	0	1	0	14
0	4A		27	9	0	1	0	1	0	0	1	0	0	1	0	1	0	0	0	1	1	1	0	0	0	1	1	0	0	0	14
0	4A		29	11	0	1	0	1	1	1	0	0	1	0	0	0	0	0	0	1	0	1	1	0	0	1	3	1	0	0	14
1	4A		17	7	1	1	0	1	0	0	1	1	0	1	1	0	0	0	0	1	1	0			0	0	1	1	1	1	14
1	4A		18	9	1	1	1	0	0	0	1	0	1	1	0	0	0	1	0	1	0	1	0	0	0	0	0	1	1	1	14
1	4A		18	10	1	1	1	0	0	0	0	0	0	0	0	0	0	0	0	1	1	1	0	0	0	0	0	0	0	0	14
1	4A		20	10	1	1	1	0	0	0	0	0	0	0	0	1	0	0	0	1	0	1	0	2	1	0	1	0	1	1	14
1	4A		21	12	0	1	1	0	0	1	1	1	1	1	1	1	0	0	0	1	1	1	0	0	0	1	3	1	1	0	14
1	4A		21	11	0	1	1	0	0	0	0	0	0	0	0	0	0	0	0	1	0	1	1	0	1	0	0	0	0	0	14
1	4A		21	8	1	1	0	1	0	1	0	0	1	0	0	1	0	0	0	1	0	1	1	0	0	0	1	0	0	1	14
1	4A		22	9	0	1	1	0	1	0	1	0	0	1	1	0	0	0	0	1	1	0			0	1	0	0	1	0	14
1	4A		22	9	0	1	1	0	1	0	0	0	1	0	0	0	0	0	0	1	1	1	2	0	0	0	0	1	0	0	14
1	4A		23	12	1	1	0	0	0	1	1	0	1	1	0	1	0	1	1	1	1	1	0	0	0	0	1	1	1	1	14
1	4A		24	9	0	1	0	0	1	1	0	0	1	0	0	1	0	0	0	1	0	1	2	1	0	0	0	1	0	0	14
1	4A		25	10	1	1	0	1	1	1	0	0	1	0	0	0	0	1	0	1	1	1	6		0	0	1	0	1	0	14
1	4A		25	11	0	1	0	1	1	0	1	1	0	1	1	0	0	0	0	1	1	1	0	0	0	1	3	1	1	0	14
1	4A		26	9	1	1	0	1	0	0	1	1	1	1	1	0	0	0	0	1	1	1	1	0	0	0	3	1	1	1	14
1	4A		26	11	1	1	0	1	0	0	0	0	1	1	0	0	0	0	0	1	1	1	0	0	0	1	3	0	1	0	14
1	4A		27	10	1	1	1	0	1	0	0	0	0	1	1	0	0	1	0	1	0	0			0	1	3	0	0	0	14
1	4A		29	10	1	1	0	1	1	0	1	1	0	0	1	0	0	0	0	1	1	0			0	1	0	1	1	1	14
1	4A		29	9	0	1	0	1	1	1	1	0	1	1	0	1	0	0	0	1	1	1	0	0	0	1	1	1	1	0	14
0	4B		18	9	1	1	1	0	1	0	0	0	0	1	0	0	0	0	0	1	1	1	1	0	0	0	0	0	1	1	8
0	4B		18	9	1	1	1	0	0	1	0	0	1	0	0	1	0	0	0	1	1	1	1	0	0	0	1	0	0	0	8
0	4B		18	8	1	1	0	1	0	1	0	0	1	1	1	0	0	1	0	1	1	1	0	0	0	1	1	0	1	1	8
0	4B		19	7	1	1	1	0	0	0	0	0	0	0	0	0	0	0	0	1	0	0			0	0	0	0	0	0	8
0	4B		19	8	1	1	0	1	0	0	0	0	1	1	0	0	0	0	0	1	0	0			0	0	0	0	0	0	8
0	4B		19	11	0	1	1	0	0	0	1	0	0	1	0	0	0	1	0	1	1	1	0	0	0	0	0	0	1	0	8
0	4B		19	10	1	1	1	0	0	1	1	1	1	1	0	0	0	0	0	1	1	1	0	0	0	1	0	1	0	1	8
0	4B		19	11	0	1	1	0	0	1	0	0	1	0	0	0	0	0	0	1	0	1	2	0	0	0	0	0	0	0	8
0	4B		19	8	1	1	1	0	0	0	1	0	0	1	0	0	0	0	0	1	0	1	0	0	0	0	0	1	0	1	8
0	4B		19	11	1	1	1	0	0	0	0	0	1	0	0	1	0	1	0	1	0	1	0	0	0	0	0	0	1	0	8
0	4B		19	11	1	1	0	1	0	0	0	0	0	1	1	0	0	0	0	1	0	1	0	0	0	1	1	0	0	1	8
0	4B		19	11	0	1	1	0	0	0	0	0	1	0	0	0	0	0	0	1	0	1	1	2	0	0	0	0	0	0	8
0	4B		20	12	1	1	0	1	0	0	0	0	1	0	0	1	0	0	0	1	0	0			0	0	0	0	0	0	8
0	4B		20	11	1	1	1	0	0	0	0	0	0	0	0	0	0	1	0	1	1	1	3	0	0	0	1	0	1	1	8
0	4B		20	9	1	1	1	0	0	0	1	0	0	1	0	0	0	0	0	1	0	1	2	0	0	0	0	0	1	0	8
0	4B		20	12	1	1	1	0	0	0	0	0	1	0	0	0	0	0	0	1	0	1	0	0	0	0	0	0	0	0	8
0	4B		20	12	1	1	1	0	1	0	1	0	0	1	1	0	0	0	0	1	0	1	1	0	0	1	3	0	0	0	8
0	4B		20	12	1	1	0	1	0	0	0	0	0	0	0	0	0	0	0	1	0	1	0	0	0	0	0	1	1	0	8
0	4B		20	10	1	1	0	1	0	0	0	0	0	1	0	0	0	0	0	1	1	1	1	0	0	0	0	0	0	0	8
0	4B		21	7	1	1	0	0	0	0	0	0	0	0	0	0	0	0	0	1	0	1	0	0	0	0	3	0	1	0	8
0	4B		21	9	1	1	0	1	0	0	0	0	1	0	0	0	0	0	0	1	0	1	1	0	0	0	1	1	1	0	8
0	4B		21	10	1	1	0	1	0	0	0	0	0	0	0	0	0	0	0	1	1	1	2	0	0	0	0	0	1	0	8
0	4B		21	12	1	1	0	1	1	0	0	0	0	0	0	0	0	0	0	1	0	1	1	0	0	0	1	0	1	0	8
0	4B		21	9	0	1	0	1	0	0	0	0	0	0	0	0	0	0	0	1	1	1	0	2	0	1	3	0	0	0	8
0	4B		22	11	1	1	0	1	0	0	1	0	0	1	0	0	0	0	0	1	1	1	0	0	0	1	1	1	1	0	8
0	4B		22	9	1	1	1	1	0	0	0	0	1	0	1	1	0	0	0	1	1	1	1	2	0	1	3	0	1	0	8
0	4B		23	11	0	1	1	0	0	0	0	0	0	1	0	0	0	0	0	1	1	1	1	0	1	1	3	1	0	0	8
0	4B		23	9	1	1	0	0	0	0	0	0	0	0	0	0	0	1	0	1	1	1	1	0	0	1	3	0	1	1	8
0	4B		23	10	0	1	0	1	1	0	0	0	0	0	0	0	0	0	1	1	0	1	3	0	0	1	1	1	0	0	8
0	4B		23	9	0	1	0	1	1	0	0	0	0	0	0	0	0	0	0	1	0	1	0	0	0	1	3	0	1	0	8
0	4B		24	12	0	1	0	1	1	0	0	0	0	0	0	0	0	0	0	1	0	1	0	0	0	0	0	0	1	0	8
0	4B		24	10	1	1	0	1	0	0	0	0	0	0	0	0	0	1	0	1	0	1	2	0	0	0	0	0	0	0	8
0	4B		24	11	1	1	0	1	0	0	1	0	0	1	0	0	0	0	0	1	0	1	0	0	0	0	0	0	1	0	8
0	4B		25	9	0	1	0	1	1	0	0	0	0	0	0	0	0	1	1	1	1	1	4	0	0	1	3	0	0	0	8
0	4B		26	11	0	1	0	1	1	0	0	0	0	0	0	0	0	0	0	1	0	1	0	0	0	0	0	0	1	0	8
1	4B		18	9	1	0	1	0	0	0	1	0	1	1	1	0	0	1	0	1	1	1	0	0	0	0	3	0	1	0	8
1	4B		18	10	1	1	1	0	0	0	0	1	0	1	1	0	0	0	0	1	1	1	0	0	0	1	3	1	1	1	8
1	4B		19	9	1	1	1	0	0	0	0	1	1	0	1	0	0	0	0	1	0	1	0	0	0	0	0	0	1	1	8
1	4B		21	12	1	1	1	0	0	0	0	0	1	0	0	0	0	0	0	1	0	1	0	0	0	0	0	0	1	0	8
1	4B		22	11	1	1	1	0	0	0	0	0	0	1	0	0	0	1	0	1	1	1	1	0	0	1	1	0	1	0	8
1	4B		22	7	1	1	0	1	0	0	1	0	1	1	1	1	0	0	0	1	1	1	0	0	0	0	0	1	1	1	8
1	4B		22	10	0	1	0	1	1	0	0	1	0	0	1	0	0	0	0	0	0	1	1	0	0	0	1	0	1	1	8
1	4B		23	9	1	1	0	1	0	0	1	0	0	1	1	0	0	0	0	1	0	1	4	0	0	1	1	0	0	0	8
1	4B		23	10	0	1	0	0	1	1	1	0	1	1	1	1	0	0	0	1	0	1	1	1	0	0	1	1	1	1	8
1	4B		24	11	0	1	0	1	0	0	0	0	0	0	0	0	0	0	0	1	1	1	2	0	0	0	0	0	1	0	8
1	4B		26	11	1	1	0	1	0	1	0	0	1	0	0	1	0	1	0	1	0	0			0	0	0	0	0	0	8
1	4B		26	9	0	1	0	1	0	0	1	0	0	1	1	0	0	0	0	1	1	1	0	0	0	1	3	0	0	0	8
1	4B		26	11	0	1	0	1	1	0	1	0	0	1	0	0	0	0	0	1	1	1	0	0	0	1	3	1	0	0	8
1	4B		27	9	0	1	0	0	1	1	1	1	1	1	1	1	0	0	0	0	1	1	15	0	1	1	0	1	1	1	8
1	4B		28	10	0	0	0	0	0	0	1	1	0	1	1	0	0	0	0	1	0	1	0	0	0	0	0	1	1	0	8
0	5A		18	10	1	1	1	0	0	0	0	0	1	1	0	0	0	0	0	1	1	0			0	0	0	1	1	1	17
0	5A		18	8	0	1	0	1	0	0	0	0	0	0	0	0	0	0	0	1	1	0			0	1	1	0	0	0	17
0	5A		18	11	1	1	1	0	1	0	0	0	0	0	0	0	0	1	0	1	0	1	3	0	0	0	0	0	0	0	17
0	5A		18	11	0	1	0	1	0	0	0	0	1	1	0	0	0	0	0	1	0	1	2	0	0	0	0	0	1	0	17
0	5A		18	10	1	1	1	0	0	0	0	0	0	1	0	0	0	0	0	1	0	1	0	1	0	0	0	1	0	0	17
0	5A		18	12	1	1	1	0	0	1	0	0	1	0	0	1	0	0	0	1	0	1	1	3	0	0	0	0	0	0	17
0	5A		19	8	1	1	0	1	0	0	1	0	0	1	0	0	0	1	0	1	0	0			0	0	0	1	0	0	17
0	5A		19	12	1	1	0	1	0	0	0	0	1	0	0	0	0	0	0	1	1	0			0	0	0	0	1	0	17
0	5A		19	10	1	1	1	0	0	0	0	0	1	0	0	0	0	0	0	1	1	1	1	0	1	0	1	0	0	0	17
0	5A		19	10	1	1	1	0	0	0	0	0	0	1	0	0	0	0	0	1	1	1	1	0	0	0	0	0	1	1	17
0	5A		19	7	1	1	1	0	0	0	0	0	0	0	0	0	0	0	0	1	0	1	1	0	1	0	0	0	1	0	17
0	5A		19	9	1	1	0	1	0	0	1	1	0	1	1	0	0	0	0	1	0	1	1	0	0	0	1	1	1	0	17
0	5A		19	11	1	1	0	1	0	0	0	0	1	1	0	0	0	1	0	1	1	1	1	0	0	0	1	0	0	0	17
0	5A		19	10	1	1	0	1	0	0	0	0	1	0	0	1	0	0	0	1	0	1	1	0	0	0	0	1	1	0	17
0	5A		19	12	1	1	0	1	0	1	1	0	1	1	0	1	0	1	0	1	0	1	0	0	0	0	0	0	0	0	17
0	5A		20	9	0	1	0	1	0	0	0	0	0	0	0	1	0	0	0	1	1	0			0	0	0	0	1	0	17
0	5A		20	11	1	1	1	0	0	0	0	0	1	0	0	0	0	0	0	1	1	1	0	0	0	0	0	0	0	0	17
0	5A		20	12	1	1	1	0	0	0	0	0	0	1	0	0	0	0	0	1	1	1	1	0	0	1	1	0	0	0	17
0	5A		20	9	1	1	1	0	0	1	0	0	1	0	0	1	0	0	0	1	0	1	0	0	0	0	1	0	1	0	17
0	5A		20	10	1	1	1	0	0	0	0	0	0	0	0	1	0	0	0	1	0	1	1	3	0	0	0	0	0	0	17
0	5A		21	10	1	1	0	1	0	0	0	0	0	0	0	0	0	0	0	1	0	1	0	0	0	0	0	0	1	0	17
0	5A		22	10	1	1	0	1	0	0	0	0	1	0	0	1	0	0	0	1	1	0			0	0	1	0	1	0	17
0	5A		22	12	0	0	1	0	0	0	0	0	0	0	0	0	0	0	0	1	1	1	0	0	0	1	0	0	0	0	17
0	5A		22	11	1	1	0	0	0	0	0	0	0	0	0	0	0	0	0	1	0	1	6	0	0	0	0	0	0	0	17
0	5A		22	12	1	1	0	1	0	1	0	0	1	0	0	1	0	0	0	1	0	1	0	0	0	0	0	0	1	0	17
0	5A		23	12	0	1	0	1	1	0	0	0	0	0	0	0	0	0	0	1	0	1	1	0	0	0	0	0	0	0	17
0	5A		23	8	1	1	0	1	0	0	0	0	0	0	0	0	0	1	0	1	0	1	0	0	0	1	1	0	1	0	17
0	5A		26	10	0	1	0	1	0	0	0	0	1	0	0	0	0	1	1	1	0	1	0	0	0	0	3	0	1	0	17
0	5A		26	11	1	1	0	1	0	0	0	0	0	0	0	0	0	0	0	1	0	1	4	0	0	0	1	0	0	0	17
0	5A		26	6	1	1	0	1	1	1	1	0	1	1	0	0	0	0	0	1	0	1	1	0	0	0	0	0	1	0	17
0	5A		27	11	0	1	0	1	1	0	1	0	0	1	0	0	0	0	0	1	1	1	0	0	0	1	3	1	0	0	17
0	5A		28	10	1	1	0	0	1	1	0	0	1	0	0	1	0	0	0	1	1	1	12	0	0	0	0	1	1	0	17
1	5A		19	11	1	1	1	0	0	0	1	0	1	1	0	0	0	1	1	1	0	0			0	0	0	0	0	0	17
1	5A		19	12	1	1	0	0	0	0	1	0	1	1	0	0	0	0	0	1	0	1	1	0	0	0	0	0	1	1	17
1	5A		19	10	1	1	1	0	1	0	1	0	1	1	0	0	0	0	0	1	1	1	1	0	0	0	0	1	1	1	17
1	5A		19	8	1	1	0	1	1	0	0	0	0	1	0	1	0	0	0	1	1	1	1	0	0	1	0	1	1	0	17
1	5A		20	9	1	1	0	1	0	0	0	0	0	1	0	0	0	0	0	1	1	1	0	0	0	0	1	0	1	1	17
1	5A		22	9	0	1	0	0	0	0	0	0	0	1	1	0	0	0	0	1	1	1	1	0	1	1	1	0	0	0	17
1	5A		22	11	0	1	0	1	1	1	1	1	1	1	1	0	0	1	0	1	1	1	0	0	1	1	1	1	1	1	17
1	5A		23	10	1	1	1	0	0	0	1	0	0	1	0	0	0	0	0	1	1	1	2	0	0	0	0	0	0	0	17
1	5A		23	10	0	1	0	0	0	0	0	0	1	0	0	1	0	0	0	1	1	1	2	0	1	0	3	1	1	0	17
1	5A		23	11	0	1	0	1	1	0	0	0	1	1	0	0	0	0	0	1	0	1	2	0	0	0	0	0	0	0	17
1	5A		23	10	0	1	0	1	1	1	0	0	1	0	0	0	0	0	0	1	0	1	0	1	0	0	0	1	1	1	17
1	5A		24	8	0	1	0	0	1	0	1	0	1	1	0	1	0	1	1	1	0	0			0	0	0	1	1	0	17
1	5A		24	12	0	1	0	1	0	0	0	0	1	0	0	1	0	0	0	1	1	1	0	2	0	1	1	0	1	0	17
1	5A		25	10	0	1	0	1	0	0	0	0	1	1	0	0	0	0	0	1	0	1	0	0	0	0	0	0	0	0	17
1	5A		25	12	0	1	0	1	0	1	0	0	1	0	0	1	0	1	0	1	1	1	0	0	0	1	0	1	0	0	17
1	5A		26	11	1	1	0	1	0	0	0	0	0	1	0	1	0	0	0	1	1	1	0	0	1	1	1	1	1	0	17
1	5A		28	11	0	1	0	1	1	1	1	0	1	0	0	0	0	0	0	1	1	0			0	1	3	0	0	0	17
1	5A		29	9	0	1	0	1	1	0	0	0	1	1	0	0	0	0	0	1	0	1	0	0	0	0	1	1	0	1	17
0	5B	0	17	10	1	1	1	0	0	1	1	0	0	1	1	1	0	0	0	1	1	0			0	0	0	0	0	0	11
0	5B	0	18	11	1	1	1	0	0	0	0	0	1	0	0	0	0	1	1	1	0	1	0	0	0	0	0	0	1	0	11
0	5B	0	18	11	1	1	1	0	0	1	0	0	1	0	0	0	0	0	0	1	1	1	1	0	0	1	1	0	0	0	11
0	5B	0	18	11	1	1	1	0	0	1	1	0	1	1	0	0	0	0	0	1	0	1	1	0	0	0	0	0	1	0	11
0	5B	0	18	11	1	1	1	0	0	0	0	0	1	0	0	0	0	0	0	1	1	1	0	0	0	1	3	0	0	0	11
0	5B	0	19	10	0	1	1	0	0	1	0	0	1	1	1	0	0	1	0	1	0	0			0	1	3	1	0	0	11
0	5B	0	19	11	1	1	1	0	0	1	1	0	1	1	0	1	0	0	0	1	0	0			0	0	0	0	0	0	11
0	5B	0	19	9	1	1	1	0	0	1	0	0	1	0	0	0	0	0	0	1	0	0			0	0	0	1	0	0	11
0	5B	0	19	10	0	1	0	1	0	1	0	0	1	0	0	1	0	0	0	1	1	1	2	0	0	0	1	0	0	0	11
0	5B	0	20	9	1	1	1	0	0	0	1	1	0	1	1	0	0	0	0	1	1	0			1	0	1	1	1	1	11
0	5B	0	20	9	0	1	0	1	0	1	0	0	0	0	0	0	0	0	0	1	0	1	0		0	0	0	0	0	0	11
0	5B	0	20	11	1	1	1	0	0	1	0	0	1	1	0	1	0	0	0	1	0	1	0	0	0	0	0	0	0	0	11
0	5B	0	20	9	1	1	1	0	0	0	0	0	1	0	0	0	0	0	0	1	0	1	0	0	0	0	0	0	0	0	11
0	5B	0	20	9	1	1	1	0	0	0	1	0	0	1	1	0	0	1	0	1	0	1	0	0	0	0	0	0	1	1	11
0	5B	0	20	10	1	1	0	1	0	1	1	1	1	1	1	0	0	0	0	1	1	1	0	2	1	0	0	1	1	0	11
0	5B	0	20	10	0	1	0	1	1	0	0	0	0	0	0	0	0	0	0	1	0	1	1	2	0	1	0	0	1	0	11
0	5B	0	21	8	0	1	0	1	0	0	0	0	1	0	0	0	0	0	0	1	0	0			0	0	0	0	0	0	11
0	5B	0	21	12	1	1	1	0	0	0	0	0	0	0	0	0	0	0	0	1	0	1	1	0	0	0	0	0	0	0	11
0	5B	0	21	12	0	1	0	1	1	1	0	0	1	1	0	1	0	0	0	1	1	1	0	0	0	1	3	1	0	0	11
0	5B	0	21	12	1	1	0	1	0	0	0	0	0	0	0	0	0	1	1	1	0	1	0	0	0	0	0	0	1	0	11
0	5B	0	21	10	1	1	0	1	1	0	0	0	1	0	0	0	0	1	0	1	0	1	1	0	0	0	0	0	0	0	11
0	5B	0	21	9	0	1	0	0	1	0	0	0	1	0	0	1	0	0	0	1	1	1	1	1	0	1	1	0	0	0	11
0	5B	0	22	12	0	1	1	0	0	0	0	0	0	0	0	0	0	0	0	1	1	1	0	0	0	0	1	0	0	0	11
0	5B	0	22	12	1	1	1	0	1	1	0	0	1	0	0	1	0	0	0	1	1	1	1	0	0	0	1	0	0	0	11
0	5B	0	22	12	1	1	0	1	0	1	0	0	1	0	0	1	0	0	0	1	0	1	0	0	0	1	1	0	1	0	11
0	5B	0	22	12	1	1	0	1	0	1	0	0	1	0	0	0	0	0	0	1	0	1	0	0	0	0	0	0	1	0	11
0	5B	0	22	12	1	1	0	1	1	0	0	0	0	0	0	0	0	1	0	1	1	1	0	3	0	1	1	0	0	0	11
0	5B	0	23	12	1	1	1	0	0	0	0	0	0	0	0	0	0	0	0	1	1	1	2	0	0	0	0	0	0	0	11
0	5B	0	23	12	1	1	0	1	0	1	0	0	1	1	0	1	0	0	0	1	1	1	1	0	0	1	3	0	0	0	11
0	5B	0	23	9	1	1	0	1	0	1	1	0	1	1	1	0	0	0	0	1	1	1	0	2	1	1	0	1	1	0	11
0	5B	0	24	9	0	1	1	0	0	1	0	0	1	0	0	0	0	1	1	1	1	1	1	0	0	0	0	0	0	0	11
0	5B	0	24	8	1	1	0	0	1	0	0	0	0	0	0	1	0	0	0	1	0	1	0	0	0	0	0	0	0	0	11
0	5B	0	24	12	1	1	0	1	0	1	0	0	1	1	0	1	0	0	0	1	1	1	0	0	0	1	3	1	1	0	11
0	5B	0	24	12	0	1	0	1	1	1	0	0	1	0	0	1	0	1	0	1	0	1	1	0	0	0	0	0	0	0	11
0	5B	0	24	8	0	1	0	1	1	0	0	0	0	0	0	0	0	0	0	1	0	1	2	0	0	0	0	1	0	0	11
0	5B	0	26	12	0	1	0	1	0	0	0	0	0	0	0	0	0	1	1	1	0	0			0	0	0	0	0	0	11
0	5B	0	26	5	1	1	0	1	0	1	0	0	1	0	0	1	0	0	0	1	0	0			0	1	0	0	0	0	11
0	5B	0	26	9	0	1	0	1	1	0	0	0	0	0	0	0	0	0	0	1	1	1	1	0	0	1	3	1	0	0	11
0	5B	0	26	10	0	1	0	1	1	1	1	0	1	1	0	0	0	0	0	1	0	1	2	1	0	0	0	1	0	0	11
0	5B	0	27	4	0	0	0	1	1	0	0	0	0	0	0	0	0	0	0	1	1	1	0	0	0	1	3	0	0	0	11
0	5B	0	27	11	0	1	0	1	1	1	0	0	1	0	0	1	0	0	0	1	1	1	0	0	0	1	0	0	0	0	11
1	5B	0	18	9	1	0	1	0	0	0	0	0	0	1	1	0	0	0	0	1	0	0			0	0	0	0	1	0	11
1	5B	0	20	9	1	1	0	0	0	0	1	1	1	1	1	0	0	1	0	1	0	1	2	0	0	0	0	1	1	1	11
1	5B	0	20	8	1	0	0	1	0	0	1	1	0	1	1	0	0	0	0	1	1	1	0	0	0	1	3	0	1	1	11
1	5B	0	22	9	1	1	0	1	1	0	1	1	0	1	1	0	0	1	1	1	0	1	1	0	0	1	0	1	0	0	11
1	5B	0	23	12	1	1	0	0	0	1	0	0	1	1	0	1	0	1	1	1	0	0			0	0	0	0	0	0	11
1	5B	0	24	9	1	1	0	1	0	0	0	0	0	0	0	0	0	1	0	1	0	1	0	0	0	0	0	0	0	0	11
1	5B	0	24	11	1	1	1	0	1	1	0	0	1	0	1	1	0	0	0	1	1	1	1	2	0	1	3	1	1	0	11
1	5B	0	25	10	0	1	1	0	0	1	1	0	1	1	0	1	0	1	0	1	1	1	0	0	0	1	1	0	1	0	11
1	5B	0	27	11	0	1	0	1	1	1	1	0	1	1	0	1	0	0	0	1	1	1	0	1	0	0	1	1	1	0	11
0	7A	0	18	12	1	1	1	0	0	0	0	0	0	1	1	0	0	0	0	1	0	1	1	0	0	0	1	1	0	0	18
0	7A	0	18	11	1	1	1	0	0	0	0	0	0	0	0	0	0	0	0	1	0	1	2	0	0	0	0	0	0	0	18
0	7A	0	18	12	1	1	1	0	0	0	0	0	1	1	0	0	0	0	0	1	1	1	1	0	0	1	1	0	1	0	18
0	7A	0	18	11	1	1	0	1	0	0	0	0	0	0	0	0	0	1	0	1	1	1	1	0	0	0	0	0	0	0	18
0	7A	0	19	10	1	1	0	1	0	0	1	1	0	1	1	0	0	0	0	1	1	0			0	0	0	1	0	0	18
0	7A	0	19	9	1	1	1	0	0	0	1	0	0	1	1	0	0	0	0	1	1	1	0	0	0	1	1	0	0	0	18
0	7A	0	19	12	0	1	1	0	0	1	1	0	1	1	0	1	0	1	0	1	0	1	1	0	0	0	0	0	1	0	18
0	7A	0	19	11	1	1	1	0	0	0	0	0	1	0	0	0	0	1	0	1	1	1	0	0	0	0	0	0	1	0	18
0	7A	0	19	12	1	1	0	1	0	0	1	0	1	1	1	0	0	0	0	1	0	1	0	0	0	0	0	1	1	0	18
0	7A	0	19	12	1	1	0	1	0	1	1	1	1	1	1	1	0	1	1	1	1	1	0	0	0	0	0	0	1	0	18
0	7A	0	19	9	0	1	1	0	0	0	1	0	1	1	0	0	0	0	0	1	1	1	0	2	0	0	0	1	1	1	18
0	7A	0	20	5	1	1	0	1	0	0	0	0	0	0	0	0	0	0	0	1	0	0			0	0	1	0	0	0	18
0	7A	0	20	12	1	1	1	0	0	0	0	0	0	0	0	1	0	0	0	1	1	1	1	0	0	1	1	0	0	0	18
0	7A	0	20	12	0	1	1	0	0	0	0	0	0	1	0	0	0	1	0	1	0	1	0	0	0	0	0	0	1	0	18
0	7A	0	20	9	0	1	0	1	1	0	1	1	0	1	1	0	0	0	0	0	1	1	0	0	0	0	0	1	1	0	18
0	7A	0	20	10	0	1	0	1	0	0	0	0	0	0	0	0	0	0	0	1	1	1	1	0	0	0	0	0	0	0	18
0	7A	0	20	11	1	1	0	1	0	1	1	0	1	1	0	0	0	1	0	1	0	1	1	0	0	1	1	0	0	0	18
0	7A	0	21	8	0	1	0	1	1	0	1	0	1	1	1	0	0	1	0	1	0	0			0	0	0	1	0	1	18
0	7A	0	21	12	1	1	1	0	0	0	0	0	1	0	0	0	0	0	0	1	1	1	1	0	0	0	0	1	1	0	18
0	7A	0	21	11	1	1	0	0	0	0	1	0	1	1	0	0	0	0	0	1	0	1	0	0	0	0	0	1	1	0	18
0	7A	0	21	12	0	1	0	1	0	0	0	0	0	0	0	0	0	0	0	1	0	1	1	0	0	0	1	0	0	0	18
0	7A	0	21	12	1	1	0	1	1	0	0	0	1	0	0	0	0	0	0	1	0	1	1	0	0	0	0	1	0	0	18
0	7A	0	21	12	0	1	0	1	1	1	1	0	1	1	0	1	0	0	0	1	1	1	0	0	0	0	0	1	1	0	18
0	7A	0	22	10	0	1	0	1	1	0	1	0	0	0	0	1	0	1	1	1	1	1	0	0	0	1	0	0	0	0	18
0	7A	0	22	12	0	1	0	1	0	1	0	0	1	1	0	0	0	0	0	1	1	1	1	0	0	0	0	0	1	0	18
0	7A	0	22	11	0	1	0	1	0	1	0	0	1	0	0	1	0	0	0	1	0	1	2	0	1	0	0	0	0	0	18
0	7A	0	22	10	0	1	0	1	1	0	1	1	1	1	1	0	0	0	0	1	0	1	0	0	0	0	1	0	1	1	18
0	7A	0	22	9	0	1	0	1	0	1	0	0	1	0	0	1	0	0	0	1	1	1	6	0	0	1	3	1	0	0	18
0	7A	0	22	12	0	0	0	1	0	0	0	0	1	0	0	1	0	0	0	1	1	1	0	2	0	0	0	0	1	0	18
0	7A	0	23	10	0	1	0	1	0	0	0	0	1	0	0	0	0	0	0	1	1	1	0	0	0	1	0	0	0	0	18
0	7A	0	24	12	0	1	0	1	0	0	0	0	1	0	0	0	0	0	0	1	0	1	0	0	0	0	0	0	0	0	18
0	7A	0	24	11	1	1	0	1	0	0	1	0	0	1	0	0	0	0	0	1	1	1	0	0	0	0	0	0	1	0	18
0	7A	0	25	10	0	1	0	1	1	1	0	0	1	0	0	1	0	0	0	1	0	1	1		0	0	0	0	0	0	18
0	7A	0	25	10	1	1	0	1	0	1	0	0	1	0	0	0	0	1	0	1	0	1	1	0	0	0	0	1	1	0	18
0	7A	0	25	11	0	1	0	1	0	0	0	0	0	0	0	0	0	0	0	1	1	1	2	0	0	0	0	0	1	0	18
0	7A	0	26	10	0	1	0	1	0	1	0	0	1	0	0	1	0	0	0	1	0	1	0	0	0	0	0	1	1	0	18
0	7A	0	27	10	0	1	1	0	0	0	0	0	0	0	0	0	0	0	0	1	0	1	1	0	0	0	0	0	0	0	18
0	7A	0	28	11	0	1	0	1	1	0	0	0	1	0	0	1	0	0	0	1	1	1	2	0	0	0	1	0	1	0	18
0	7A	0	29	12	1	1	0	0	0	0	0	0	0	0	0	1	0	0	0	1	1	1	0	0	0	0	0	0	1	0	18
1	7A	0	19	10	1	1	0	1	0	0	0	0	1	0	0	0	0	0	0	1	1	1	0	0	1	0	0	0	1	1	18
1	7A	0	20	11	1	1	1	0	0	1	1	0	1	1	0	1	0	0	0	1	1	1	0	0	0	1	0	0	1	1	18
1	7A	0	20	11	1	1	0	1	0	1	1	1	1	1	1	1	0	0	0	1	1	1	1	0	0	1	3	1	0	1	18
1	7A	0	20	12	0	1	0	1	0	0	0	1	0	1	1	0	0	0	0	1	1	1	0	2	0	1	1	0	1	0	18
1	7A	0	22	11	1	1	0	1	0	0	0	1	0	0	1	0	0	0	0	1	1	1	1	1	1	0	0	0	0	0	18
1	7A	0	22	8	0	1	0	1	0	1	0	0	1	0	0	1	0	0	0	1	0	1	2	2	0	0	0	0	1	1	18
1	7A	0	23	10	1	1	0	0	0	0	0	1	0	0	1	0	0	0	0	1	0	0			0	0	0	0	1	0	18
1	7A	0	26	10	0	1	0	1	1	1	0	0	1	0	0	1	0	0	0	1	0	0			0	0	3	1	1	0	18
1	7A	0	27	9	0	1	0	1	1	0	1	0	0	1	0	0	0	0	0	1	1	1	0	3	1	1	3	1	0	0	18
1	7A	0	28	11	1	1	0	1	0	1	1	0	1	1	0	1	0	0	0	1	0	1	0	0	0	0	0	1	1	1	18
1	7A	0	28	12	0	1	0	1	1	1	1	0	1	1	1	0	0	0	0	1	1	1	0	0	0	1	3	1	1	1	18
0	7B	0	17	8	0	1	0	1	0	0	1	0	0	1	0	1	0	1	0	1	1	1	0	0	0	0	0	0	1	0	15
0	7B	0	17	11	1	1	1	0	1	0	1	0	0	1	0	0	0	0	0	1	1	1	1	0	0	1	0	0	1	0	15
0	7B	0	18	12	1	1	1	0	0	1	0	0	1	0	0	0	0	0	1	1	0	1	0	0	0	0	1	0	0	0	15
0	7B	0	18	9	0	1	1	0	0	1	1	0	1	1	0	0	0	0	0	1	1	1	1	0	0	0	0	0	1	1	15
0	7B	0	18	9	1	1	1	0	0	0	0	0	1	1	0	0	0	0	0	1	0	1	0	0	0	0	1	0	1	1	15
0	7B	0	18	12	1	1	1	0	0	0	0	0	0	0	0	0	0	0	0	1	0	1	0	0	0	0	0	0	1	0	15
0	7B	0	19	9	1	1	1	0	0	0	0	0	0	0	0	0	0	0	0	1	1	1	0	0	1	1	1	0	0	0	15
0	7B	0	19	12	1	1	1	0	0	1	0	0	1	0	0	0	0	1	0	1	1	1	0	0	0	0	0	0	0	0	15
0	7B	0	19	12	1	1	1	0	0	1	0	0	1	0	0	1	0	0	0	1	1	1	2	0	0	1	1	0	0	0	15
0	7B	0	19	12	0	1	1	0	0	1	0	0	1	0	0	1	0	1	0	1	0	1	0	0	0	0	0	0	1	0	15
0	7B	0	19	8	0	0	1	0	0	0	0	0	0	0	0	0	0	0	0	1	1	1	0	0	0	0	3	0	1	0	15
0	7B	0	19	9	1	1	0	1	0	0	1	0	1	1	0	0	0	0	0	1	1	1	0	0	0	1	0	1	1	1	15
0	7B	0	19	12	0	1	0	1	0	0	1	0	0	1	0	0	0	1	0	1	1	1	1	0	0	1	1	0	1	0	15
0	7B	0	20	12	1	1	1	0	0	1	1	0	1	1	0	1	0	0	1	1	0	1	1	0	0	1	1	0	1	0	15
0	7B	0	20	13	1	1	1	0	0	0	0	0	0	0	0	0	0	0	0	1	0	1	3	0	0	0	0	0	0	0	15
0	7B	0	20	12	0	1	1	0	0	0	0	0	0	0	0	0	0	0	0	1	0	1	0	0	0	0	0	0	0	0	15
0	7B	0	20	12	0	1	0	0	0	0	0	0	0	0	0	0	0	0	0	1	1	1	1	0	1	0	0	1	1	0	15
0	7B	0	21	11	0	1	1	0	0	1	0	0	1	0	0	1	0	0	0	1	0	1	0	0	0	0	0	0	1	0	15
0	7B	0	21	12	0	1	0	1	0	1	0	0	1	0	0	1	0	1	0	1	1	1	1	0	0	0	0	0	1	0	15
0	7B	0	21	12	0	1	0	1	0	0	0	0	0	0	0	0	0	0	0	1	0	1	0	0	0	0	0	0	0	0	15
0	7B	0	22	12	0	1	0	1	0	0	0	0	0	0	0	0	0	0	0	1	0	0			0	0	0	0	1	0	15
0	7B	0	22	12	1	1	0	1	0	1	0	0	1	0	0	1	0	0	0	1	0	0			0	1	1	0	0	0	15
0	7B	0	22	9	0	1	0	1	1	1	0	0	1	1	0	1	0	0	0	1	1	0			0	1	1	1	1	0	15
0	7B	0	22	12	1	1	0	1	0	1	0	0	1	0	0	1	0	0	0	1	0	1	0	0	0	0	0	0	0	0	15
0	7B	0	23	12	0	1	1	0	0	0	0	0	0	1	0	0	0	0	0	1	1	0			0	1	0	0	0	0	15
0	7B	0	23	12	1	1	1	0	0	1	0	0	1	0	0	1	0	0	0	1	0	1	0	0	0	0	1	0	0	0	15
0	7B	0	23	11	0	1	0	1	1	0	1	0	1	1	0	0	0	0	0	1	1	1	2	0	0	0	1	0	0	0	15
0	7B	0	23	10	0	0	0	1	0	0	1	0	0	1	1	0	0	0	0	1	1	1	0	0	0	0	0	0	1	0	15
0	7B	0	23	9	0	1	0	1	0	0	0	0	1	1	0	0	0	0	0	1	0	1	2	0	0	0	0	1	0	0	15
0	7B	0	24	12	1	1	0	0	0	1	1	0	1	1	0	1	0	0	0	1	1	1	0	0	0	1	0	0	1	0	15
0	7B	0	24	9	0	1	0	0	0	0	1	0	0	1	0	0	0	0	0	1	1	1	0	0	0	1	3	0	0	0	15
0	7B	0	24	11	0	1	0	1	0	0	0	0	0	0	0	0	0	0	0	1	1	1	2	0	1	0	0	0	0	0	15
0	7B	0	24	9	0	1	0	1	0	0	0	0	1	0	0	1	0	1	0	1	1	1	0	2	0	0	0	1	1	0	15
0	7B	0	27	6	0	1	0	0	0	0	0	0	1	1	0	1	0	0	0	1	0	0			0	0	3	1	1	0	15
0	7B	0	27	10	0	1	0	1	0	1	1	0	1	1	0	1	0	0	0	1	0	1	1	0	1	0	0	1	1	0	15
0	7B	0	27	9	0	1	0	1	1	1	0	0	1	0	0	1	0	0	0	1	1	1	4	1	0	1	0	0	0	0	15
0	7B	0	29	12	0	1	0	1	1	1	0	0	1	0	0	0	0	0	0	1	1	1	1	0	0	1	3	1	1	0	15
1	7B	0	18	11	1	1	1	0	0	0	1	0	0	1	0	0	0	0	0	1	0	0			0	1	3	0	1	0	15
1	7B	0	19	12	0	1	1	0	0	1	0	0	1	0	0	0	0	0	0	1	1	1	2	0	0	1	3	0	0	0	15
1	7B	0	21	10	1	0	1	0	0	0	0	0	0	0	0	0	0	0	0	1	1	1	0	0	0	1	0	1	0	1	15
1	7B	0	21	11	1	1	0	1	0	1	0	0	1	0	0	1	0	0	0	1	1	1	1	0	0	0	0	0	1	0	15
1	7B	0	22	7	1	1	0	1	1	0	0	0	0	1	0	0	0	0	0	1	0	0			0	1	1	0	0	0	15
1	7B	0	22	12	1	1	0	1	0	1	0	0	1	1	0	1	0	0	0	1	1	1	1	0	0	0	0	1	0	0	15
1	7B	0	22	12	1	1	0	1	0	0	0	0	0	0	0	0	0	0	0	1	0	1	2	1	1	0	0	0	1	0	15
1	7B	0	24	9	1	1	0	1	1	1	1	1	1	1	1	0	0	0	0	1	1	1	1		0	1	1	1	1	0	15
1	7B	0	24	7	0	1	0	1	0	1	0	0	1	1	0	1	0	0	0	1	1	0			0	1	3	0	0	0	15
1	7B	0	25	12	0	1	0	1	1	0	0	0	0	0	0	0	0	0	0	1	1	1	1	0	0	0	0	0	0	0	15
1	7B	0	25	10	1	1	0	1	1	1	1	0	1	1	0	1	0	0	0	1	1	1	0	0	0	0	0	0	0	0	15
1	7B	0	25	9	0	1	0	1	0	0	1	0	0	1	0	0	0	0	0	1	1	1	0	0	0	1	0	1	0	0	15
1	7B	0	27	10	0	1	0	1	1	1	0	0	1	0	0	1	0	0	0	1	1	1	1	1	0	0	0	1	1	0	15
1	7B	0	28	9	0	1	0	1	1	1	0	0	1	1	1	0	0	0	0	1	1	1	0	0	0	1	1	1	1	0	15
0	8A	1	18	9	1	0	0	1	0	0	0	0	0	1	1	0	0	1	1	1	1	1	1	2	0	0	0	0	0	0	15
0	8A	1	19	12	1	1	1	0	0	0	0	0	1	1	0	0	1	1	1	1	1	1	1	0	0	0	0	0	0	0	15
0	8A	1	19	11	0	1	1	0	0	0	0	0	0	0	0	0	0	1	1	1	0	1	0	0	0	0	0	0	0	0	15
0	8A	1	19	10	1	1	0	1	0	0	1	0	0	1	1	0	0	1	1	1	0	1	0	0	0	0	3	1	0	0	15
0	8A	1	19	10	1	1	0	1	1	0	0	0	0	0	0	0	1	1	1	1	0	1	0	0	0	0	0	0	1	0	15
0	8A	1	20	11	1	1	1	0	0	0	0	0	0	1	0	1	1	1	1	1	1	1	1	1	0	0	1	0	1	0	15
0	8A	1	20	10	1	1	0	1	0	0	0	0	0	0	0	0	1	1	1	1	0	1	2	1	0	1	3	0	0	0	15
0	8A	1	21	11	1	1	1	0	0	0	0	0	1	0	0	0	1	1	1	1	0	1	1	0	0	0	0	0	0	0	15
0	8A	1	21	12	1	1	1	0	0	1	0	0	1	0	0	1	1	1	1	1	0	1	0	0	0	0	0	1	1	0	15
0	8A	1	21	10	1	1	0	1	0	0	0	0	0	0	0	0	0	0	0	1	0	1	0	0	0	0	1	0	0	1	15
0	8A	1	21	10	1	1	1	0	1	0	1	1	1	1	1	1	1	1	1	1	1	1	0	2	0	0	1	0	0	0	15
0	8A	1	22	9	1	1	0	1	0	0	0	0	0	1	0	0	1	0	1	1	1	0			0	0	0	0	0	0	15
0	8A	1	22	12	0	1	1	0	0	0	0	0	0	0	0	0	0	0	1	1	1	1	2	0	0	1	1	0	0	0	15
0	8A	1	22	11	0	1	0	1	0	0	0	0	0	1	0	0	0	1	1	1	1	1	0	0	0	1	3	0	1	1	15
0	8A	1	22	10	1	1	0	1	0	1	0	0	1	0	0	0	0	1	1	1	1	1	0	2	0	0	0	1	0	0	15
0	8A	1	23	10	1	1	0	1	1	0	0	0	1	1	0	0	1	1	1	1	1	1	1	0	0	0	0	0	0	1	15
0	8A	1	23	12	1	1	0	1	0	0	1	0	1	1	1	0	0	1	1	1	1	1	2	0	0	0	0	0	1	0	15
0	8A	1	23	11	1	1	0	1	0	0	1	0	0	0	1	0	1	1	1	1	1	1	0	0	0	1	1	0	0	1	15
0	8A	1	26	11	0	1	0	1	0	0	1	0	0	1	0	1	0	1	1	1	0	1	0	0	0	1	0	1	0	0	15
0	8A	1	26	11	1	1	0	1	0	0	0	0	0	0	0	0	1	1	1	1	1	1	0	0	0	0	3	0	0	0	15
0	8A	1	26	11	0	1	0	1	0	0	1	0	0	1	0	1	0	1	1	1	0	1	2	0	0	0	0	0	0	0	15
0	8A	1	26	10	1	1	0	1	1	0	1	0	0	1	0	1	0	1	1	1	1	1	0	0	0	1	1	0	1	0	15
0	8A	1	27	3	1	1	0	1	0	0	0	0	0	0	0	0	0	1	1	1	0	0			0	0	3	0	0	0	15
0	8A	1	27	9	0	1	0	0	1	1	0	0	1	0	0	1	0	1	1	1	1	1	1	0	0	1	1	0	1	0	15
0	8A	1	27	11	1	1	0	1	0	0	0	0	0	0	0	0	0	1	1	1	1	1	0	0	0	0	0	0	0	0	15
0	8A	1	28	8	0	1	0	1	0	0	0	0	0	0	0	0	1	1	1	1	0	0			0	1	1	1	0	0	15
0	8A	1	28	12	0	1	0	0	0	0	0	0	0	0	0	0	0	1	1	1	1	1	0	0	0	1	1	1	0	0	15
0	8A	1	28	10	1	1	0	1	0	0	0	0	0	0	0	0	0	1	1	1	0	1	1	0	0	0	0	0	0	0	15
0	8A	1	28	11	1	1	0	1	1	0	1	0	0	1	0	0	1	0	1	1	1	1	1	0	0	1	1	1	0	0	15
0	8A	1	28	11	1	1	0	1	1	1	0	0	1	0	0	1	1	1	1	1	0	1	0	0	0	0	0	0	0	0	15
0	8A	1	28	10	1	0	0	1	0	1	1	0	1	1	0	1	1	1	1	1	1	1	4	0	0	0	1	1	1	0	15
1	8A	1	19	11	1	1	0	1	0	0	1	0	0	1	1	0	1	1	1	1	0	0			0	0	0	0	0	0	15
1	8A	1	19	9	1	1	0	1	0	0	1	0	0	1	0	1	0	1	1	1	0	1	0	2	0	0	3	0	1	1	15
1	8A	1	20	9	1	1	1	0	0	0	0	0	0	0	0	0	0	0	0	1	1	1	1	0	0	0	1	1	1	0	15
1	8A	1	20	9	1	1	0	1	0	1	1	1	1	1	1	1	1	1	1	1	1	1	2	0	0	0	1	1	0	0	15
1	8A	1	20	10	1	1	0	1	0	0	0	0	0	1	1	0	0	1	1	1	0	1	1	0	0	0	0	0	0	0	15
1	8A	1	20	9	0	1	0	1	0	0	1	0	0	1	1	0	1	1	1	1	1	1	1	0	0	1	0	1	1	1	15
1	8A	1	20	12	1	1	0	1	0	0	1	0	1	1	0	0	0	1	1	1	0	1	1	0	0	0	0	0	1	0	15
1	8A	1	22	11	1	1	0	1	1	0	0	0	0	0	1	1	0	1	1	1	0	1	2	0	0	0	0	0	1	1	15
1	8A	1	22	9	0	1	0	1	0	0	1	0	0	0	0	0	1	1	1	1	1	1	0	0	0	0	1	0	0	0	15
1	8A	1	23	9	0	1	1	0	1	0	0	0	0	1	1	1	1	1	1	0	1	1	0	0	0	0	1	1	1	0	15
1	8A	1	23	9	1	1	0	1	0	0	1	1	1	1	1	1	0	1	1	1	1	1	0	0	0	0	1	1	1	0	15
1	8A	1	23	9	1	1	0	1	1	0	0	0	0	0	0	0	1	1	1	1	0	1	0	0	0	1	1	0	1	1	15
1	8A	1	23	11	0	1	0	1	0	1	1	0	1	1	0	1	1	1	1	1	1	1	0	2	0	0	3	1	0	0	15
1	8A	1	24	9	1	1	0	1	0	1	1	0	1	1	0	1	1	1	1	1	1	1	1	0	0	1	3	1	0	1	15
1	8A	1	24	11	1	1	0	1	0	0	0	0	1	0	0	1	1	1	1	1	1	1	0	0	0	1	3	1	1	0	15
1	8A	1	24	10	0	1	0	1	1	0	0	0	0	0	1	1	0	1	1	1	1	1	0	0	0	1	3	0	1	0	15
1	8A	1	25	12	1	1	0	1	1	0	1	0	0	1	1	0	1	1	1	1	0	1	0	0	0	0	0	0	1	0	15
1	8A	1	26	11	1	1	0	1	1	0	1	1	0	1	1	0	1	1	1	1	0	1	2	0	0	0	3	1	1	1	15
1	8A	1	26	11	0	1	0	1	1	0	0	0	0	0	0	0	1	1	1	1	1	1	3	0	0	0	0	0	0	0	15
1	8A	1	28	10	0	1	0	1	1	0	1	0	1	1	0	1	0	1	0	1	0	1	0	0	0	1	1	1	1	0	15
0	8B	0	18	10	0	1	1	0	0	0	0	0	0	0	0	0	1	0	0	1	0	0			0	0	0	0	0	0	8
0	8B	0	18	10	1	0	0	1	0	0	1	1	1	1	1	0	1	1	1	1	1	0			0	1	3	1	1	1	8
0	8B	0	18	11	0	1	1	0	0	1	0	0	1	0	0	0	0	1	1	1	1	1	1	0	0	0	1	0	1	1	8
0	8B	0	18	12	0	1	1	0	0	0	0	0	0	0	0	0	0	1	1	1	1	1	0	0	0	0	1	0	1	0	8
0	8B	0	18	10	1	1	0	1	0	0	1	0	0	1	0	0	0	1	1	1	0	1	0	0	0	0	1	0	1	0	8
0	8B	0	19	10	1	1	1	0	0	0	0	0	1	0	0	1	0	0	0	1	1	0			0	0	3	0	0	0	8
0	8B	0	19	12	1	1	1	0	1	0	0	0	0	0	0	0	1	1	1	1	0	1	1	0	0	0	0	0	0	0	8
0	8B	0	19	12	1	1	0	1	0	0	0	0	1	0	0	0	1	1	1	1	0	1	1	0	0	0	0	1	0	0	8
0	8B	0	20	8	1	1	1	0	0	0	1	0	0	1	0	0	1	1	1	1	0	0			0	1	1	0	0	0	8
0	8B	0	20	8	0	1	1	0	0	1	1	0	1	1	1	1	1	1	1	1	1	1	0	0	0	1	1	0	1	1	8
0	8B	0	21	9	1	1	1	0	0	0	0	0	0	0	0	0	1	1	1	1	1	1	0	0	0	1	3	0	0	1	8
0	8B	0	21	12	0	1	0	1	0	1	1	1	1	1	1	1	0	1	1	1	1	1	0	0	1	1	3	1	1	1	8
0	8B	0	21	12	1	1	0	1	0	0	0	0	0	0	0	0	1	1	1	1	0	1	1	0	0	0	0	0	0	0	8
0	8B	0	21	6	0	1	0	1	0	0	1	0	0	1	0	0	0	1	1	1	1	1	0	0	0	0	0	0	1	0	8
0	8B	0	21	12	1	1	0	1	0	0	0	0	1	0	0	0	1	1	1	1	1	1	4	0	1	0	1	0	1	0	8
0	8B	0	21	12	1	1	0	1	0	0	1	0	0	1	0	0	1	1	1	1	0	1	1	0	0	0	0	0	1	1	8
0	8B	0	21	9	1	1	0	0	1	0	0	0	1	0	0	0	1	1	1	1	0	1	1	2	1	0	1	1	1	0	8
0	8B	0	22	12	0	1	0	1	1	0	1	0	0	1	1	0	0	1	1	1	1	1	0		0	1	1	0	0	0	8
0	8B	0	22	11	0	1	1	0	0	0	0	0	0	0	0	0	1	1	1	1	0	1	3	0	1	0	0	0	1	0	8
0	8B	0	22	12	0	1	1	0	0	0	1	0	0	1	0	0	1	1	1	1	1	1	0	0	0	0	0	0	0	0	8
0	8B	0	22	12	1	0	1	0	0	0	1	0	0	1	0	0	1	1	1	1	1	1	0	0	0	0	1	0	0	0	8
0	8B	0	22	12	1	0	1	0	1	1	0	0	1	1	0	1	0	1	1	1	0	1	1	0	1	0	0	0	0	0	8
0	8B	0	22	11	1	1	0	1	0	1	0	0	1	0	0	0	1	1	1	1	1	1	1	0	0	0	0	0	0	0	8
0	8B	0	22	11	1	1	0	1	0	1	0	0	1	0	0	1	1	1	1	1	0	1	0	0	0	0	0	1	1	0	8
0	8B	0	22	12	1	1	0	1	0	0	0	0	1	0	0	0	1	1	1	1	1	1	0	0	0	1	1	0	1	0	8
0	8B	0	22	11	1	1	0	1	0	1	0	0	1	0	0	1	0	1	1	1	0	1	1	0	0	0	0	0	0	0	8
0	8B	0	22	10	1	1	0	1	1	0	0	0	0	0	0	0	1	1	1	1	0	1	2	0	0	0	0	0	0	0	8
0	8B	0	22	10	1	1	0	1	0	1	1	1	1	1	1	1	1	1	1	1	1	1	0	0	0	0	0	0	0	1	8
0	8B	0	23	11	0	1	0	1	1	0	0	0	0	1	0	0	1	1	1	1	1	1	4	3	0	1	1	0	0	0	8
0	8B	0	24	9	1	1	0	1	1	1	0	0	1	0	0	0	1	1	1	1	1	1	3	0	1	1	3	1	0	0	8
0	8B	0	24	12	0	1	0	1	0	0	0	0	1	0	0	1	1	1	1	1	0	1	1	0	0	0	0	0	1	0	8
0	8B	0	25	11	0	1	0	1	0	0	0	0	1	0	0	0	0	1	1	1	1	1	3	0	0	1	3	0	1	0	8
0	8B	0	25	12	1	1	0	1	1	0	1	1	0	1	1	0	1	1	1	1	0	1	0	0	0	0	1	1	1	1	8
0	8B	0	28	8	0	1	0	1	0	1	0	0	1	0	0	1	1	1	1	1	1	1	2	0	0	0	0	0	0	1	8
0	8B	0	28	12	1	1	0	1	0	1	0	0	1	0	0	1	1	1	1	1	1	1	2	0	0	1	1	0	0	0	8
0	8B	0	28	9	1	1	0	1	1	0	0	0	1	1	0	0	0	1	1	1	1	1	2	0	0	0	1	0	1	0	8
1	8B	0	19	9	1	1	0	1	0	0	1	1	0	1	1	0	1	1	1	1	1	1	0	0	0	0	1	0	1	1	8
1	8B	0	21	7	0	1	1	0	0	0	1	0	0	1	1	0	1	1	1	1	0	1	1	0	0	1	3	0	1	1	8
1	8B	0	21	12	1	1	0	1	1	1	0	0	1	0	0	0	1	1	1	1	1	1	1	0	0	0	0	1	1	1	8
1	8B	0	22	12	1	0	1	0	0	1	0	1	1	0	1	1	1	1	1	1	1	1	0	0	0	1	3	1	0	0	8
1	8B	0	22	11	1	0	1	0	0	0	1	1	0	1	1	1	0	1	1	1	1	1	1	0	0	1	3	0	0	0	8
1	8B	0	22	10	1	1	0	1	0	0	1	1	1	1	1	0	1	1	1	1	0	1	1	0	0	0	0	0	1	0	8
1	8B	0	23	11	1	1	0	1	1	0	1	0	0	1	0	0	1	1	1	1	1	1	1	0	0	1	3	1	1	0	8
1	8B	0	24	12	1	1	1	0	0	0	1	0	0	1	0	0	1	1	1	1	1	1	2	0	1	0	3	1	1	0	8
1	8B	0	25	9	1	1	0	1	0	0	1	1	0	1	1	0	1	1	1	1	0	1	2	0	0	1	3	0	1	0	8
1	8B	0	26	11	1	1	0	1	1	1	0	0	1	0	0	1	1	1	1	1	0	1	0	0	0	1	0	1	1	0	8
1	8B	0	27	10	1	1	0	0	1	0	0	1	0	0	1	0	1	1	1	1	0	1	0	0	0	0	1	0	1	0	8
1	8B	0	27	12	0	1	0	1	1	1	0	0	1	0	0	1	0	1	1	1	1	1	1	0	0	0	1	1	0	0	8
1	8B	0	28	10	0	1	0	1	1	0	0	0	0	0	0	0	0	0	1	1	1	1	2	0	0	1	0	0	0	0	8
1	8B	0	29	9	1	1	0	1	1	1	0	0	1	1	0	1	1	1	1	1	0	1	1	0	0	0	0	1	1	0	8
